# Supplementary material for: New Prognostic Biomarkers and Drug Targets for Skin Cutaneous Melanoma via Comprehensive Bioinformatic Analysis and Validation
Source: Front Oncol. 2021 Oct 13;11:745384. doi: 10.3389/fonc.2021.745384 (PMC8548670; doi:10.3389/fonc.2021.745384)
Supplement: Supplementary Table S2 — Functional enrichment analysis of GO and KEGG pathways in DEGs. [file Table_2.xlsx]

## Sheet: Biological Process
GO	Description	Count	%	Log10(P)	Log10(q)
GO:0008544	Epidermis development	94	17.8	-66.98	-62.78
GO:1901615	Organic hydroxy compound metabolic process	42	7.95	-13.53	-10.18
GO:0006631	Fatty acid metabolic process	34	6.44	-12.61	-9.31
GO:0048871	Multicellular organismal homeostasis	37	7.01	-11.87	-8.67
GO:0033561	Regulation of water loss via skin	9	1.7	-8.85	-5.8
GO:0042303	Molting cycle	15	2.84	-8.54	-5.55
GO:0000038	Very long-chain fatty acid metabolic process	9	1.7	-8.01	-5.07
GO:0016042	Lipid catabolic process	25	4.73	-7.96	-5.05
GO:0045104	Intermediate filament cytoskeleton organization	10	1.89	-7.56	-4.73
GO:0042445	Hormone metabolic process	20	3.79	-7.3	-4.51
GO:0098742	Cell-cell adhesion via plasma-membrane adhesion molecules	20	3.79	-6.38	-3.66
GO:0019730	Antimicrobial humoral response	13	2.46	-5.64	-3.01
GO:0048545	Response to steroid hormone	21	3.98	-5.46	-2.87
GO:0045682	Regulation of epidermis development	10	1.89	-5.07	-2.52
GO:0008217	Regulation of blood pressure	14	2.65	-4.86	-2.37
GO:0048608	Reproductive structure development	23	4.36	-4.83	-2.35
GO:0006820	Anion transport	29	5.49	-4.62	-2.19
GO:0042361	Menaquinone catabolic process	3	0.57	-4.58	-2.18
GO:0030148	Sphingolipid biosynthetic process	10	1.89	-4.45	-2.08
GO:0006641	Triglyceride metabolic process	10	1.89	-4.34	-2

## Sheet: Molecular Function
GO	Description	Count	%	Log10(P)	Log10(q)
GO:0005198	Structural molecule activity	50	9.47	-13.51	-9.85
GO:0016491	Oxidoreductase activity	43	8.14	-9.76	-6.39
GO:0030280	Structural constituent of epidermis	6	1.14	-6.94	-3.75
GO:0005509	Calcium ion binding	35	6.63	-6.51	-3.44
GO:0005506	Iron ion binding	14	2.65	-5.95	-3.12
GO:0033764	Steroid dehydrogenase activity, acting on the CH-OH group of donors, NAD or NADP as acceptor	7	1.33	-5.94	-3.12
GO:0042379	Chemokine receptor binding	9	1.7	-5.18	-2.47
GO:0016746	Transferase activity, transferring acyl groups	17	3.22	-4.96	-2.34
GO:0008233	Peptidase activity	29	5.49	-4.88	-2.29
GO:0015643	Toxic substance binding	4	0.76	-4.43	-1.99
GO:0015645	Fatty acid ligase activity	5	0.95	-4.33	-1.91
GO:0004806	Triglyceride lipase activity	5	0.95	-3.65	-1.48
GO:0019911	Structural constituent of myelin sheath	3	0.57	-3.14	-1.1
GO:0004866	Endopeptidase inhibitor activity	11	2.08	-3.12	-1.1
GO:0016627	Oxidoreductase activity, acting on the CH-CH group of donors	6	1.14	-3.07	-1.06
GO:0042803	Protein homodimerization activity	25	4.73	-3.03	-1.06
GO:0004312	Fatty acid synthase activity	3	0.57	-3.01	-1.06
GO:0004364	Glutathione transferase activity	4	0.76	-2.81	-0.9
GO:0043177	Organic acid binding	12	2.27	-2.73	-0.85
GO:0016782	Transferase activity, transferring sulfur-containing groups	6	1.14	-2.68	-0.81

## Sheet: Cellular Component
GO	Description	Count	%	Log10(P)	Log10(q)
GO:0005882	Intermediate filament	57	10.8	-47.99	-44.7
GO:0001533	Cornified envelope	17	3.22	-17.6	-15.01
GO:0031012	Extracellular matrix	27	5.11	-4.88	-2.49
GO:0045177	Apical part of cell	22	4.17	-4.49	-2.16
GO:0042383	Sarcolemma	11	2.08	-4.28	-1.99
GO:0005811	Lipid droplet	9	1.7	-4.18	-1.93
GO:1904724	Tertiary granule lumen	6	1.14	-3.24	-1.1
GO:0044438	Microbody part	8	1.52	-3.18	-1.1
GO:0030176	Integral component of endoplasmic reticulum membrane	10	1.89	-3.06	-1
GO:0030016	Myofibril	12	2.27	-2.87	-0.91
GO:0033162	Melanosome membrane	3	0.57	-2.68	-0.83
GO:0042599	Lamellar body	3	0.57	-2.43	-0.63
GO:0016327	Apicolateral plasma membrane	3	0.57	-2.29	-0.55
GO:0019898	Extrinsic component of membrane	13	2.46	-2.24	-0.52
GO:0016328	Lateral plasma membrane	5	0.95	-2.12	-0.41

## Sheet: KEGG Pathway
GO	Description	Count	%	Log10(P)	Log10(q)
ko03320	PPAR signaling pathway	14	2.65	-10.18	-7.27
ko00590	Arachidonic acid metabolism	8	1.52	-4.68	-2.42
hsa04915	Estrogen signaling pathway	12	2.27	-4.65	-2.42
hsa00380	Tryptophan metabolism	6	1.14	-3.46	-1.51
hsa00982	Drug metabolism - cytochrome P450	7	1.33	-3.46	-1.51
hsa04146	Peroxisome	8	1.52	-3.45	-1.51
M00095	C5 isoprenoid biosynthesis, mevalonate pathway	3	0.57	-3.14	-1.44
ko00140	Steroid hormone biosynthesis	6	1.14	-3.11	-1.44
ko00071	Fatty acid degradation	5	0.95	-2.86	-1.29
hsa04614	Renin-angiotensin system	4	0.76	-2.81	-1.29
ko05202	Transcriptional misregulation in cancer	10	1.89	-2.64	-1.23
hsa05412	Arrhythmogenic right ventricular cardiomyopathy	6	1.14	-2.53	-1.16
M00099	Sphingosine biosynthesis	3	0.57	-2.51	-1.16
hsa01040	Biosynthesis of unsaturated fatty acids	4	0.76	-2.48	-1.14
ko00910	Nitrogen metabolism	3	0.57	-2.43	-1.11
ko00350	Tyrosine metabolism	4	0.76	-2.38	-1.08
ko00561	Glycerolipid metabolism	5	0.95	-2.29	-1.01
ko04060	Cytokine-cytokine receptor interaction	12	2.27	-2.26	-1
hsa04974	Protein digestion and absorption	6	1.14	-2.05	-0.88
