# Supplementary material for: New Prognostic Biomarkers and Drug Targets for Skin Cutaneous Melanoma via Comprehensive Bioinformatic Analysis and Validation
Source: Front Oncol. 2021 Oct 13;11:745384. doi: 10.3389/fonc.2021.745384 (PMC8548670; doi:10.3389/fonc.2021.745384)
Supplement: Supplementary Table S3 — Mutations and related information of the candidate genes. [file Table_3.xlsx]

## Sheet: 工作表1
Gene Name	Transcript	CDS Mutation	Primary Tissue	Tissue Subtype 1	Genomic Co-ordinates GRCh38
MLANA	ENST00000381477.7	c.66C>A	Skin	NS	9:5892540..5892540
MLANA	ENST00000381477.7	c.66C>A	Skin	NS	9:5892540..5892540
MLANA	ENST00000381477.7	c.118T>G	Skin	NS	9:5897597..5897597
MLANA	ENST00000381477.7	c.154A>G	Skin	NS	9:5897633..5897633
MLANA	ENST00000381477.7	c.292C>T	Skin	NS	9:5908643..5908643
MLANA	ENST00000381477.7	c.293C>A	Skin	NS	9:5908644..5908644
MLANA	ENST00000381477.7	c.338C>A	Skin	NS	9:5908689..5908689
PMEL	ENST00000449260.6	c.6T>A	Skin	NS	12:55966006..55966006
PMEL	ENST00000449260.6	c.6T>A	Skin	NS	12:55966006..55966006
PMEL	ENST00000449260.6	c.640C>T	Skin	NS	12:55957663..55957663
PMEL	ENST00000449260.6	c.1747C>A	Skin	NS	12:55955479..55955479
PMEL	ENST00000449260.6	c.271C>A	Skin	NS	12:55961380..55961380
PMEL	ENST00000449260.6	c.1763-2A>T	Skin	NS	12:55955384..55955384
PMEL	ENST00000449260.6	c.1309G>T	Skin	NS	12:55956994..55956994
PMEL	ENST00000449260.6	c.682G>T	Skin	NS	12:55957621..55957621
PMEL	ENST00000449260.6	c.1555G>T	Skin	NS	12:55955780..55955780
PMEL	ENST00000449260.6	c.16A>T	Skin	NS	12:55965996..55965996
PMEL	ENST00000449260.6	c.871G>A	Skin	NS	12:55957432..55957432
PMEL	ENST00000449260.6	c.1152C>T	Skin	NS	12:55957151..55957151
PMEL	ENST00000449260.6	c.119G>A	Skin	NS	12:55961690..55961690
PMEL	ENST00000449260.6	c.631G>T	Skin	NS	12:55957923..55957923
PMEL	ENST00000449260.6	c.540C>G	Skin	NS	12:55958014..55958014
PMEL	ENST00000449260.6	c.541A>G	Skin	NS	12:55958013..55958013
PMEL	ENST00000449260.6	c.406G>A	Skin	NS	12:55958536..55958536
PMEL	ENST00000449260.6	c.1737G>A	Skin	NS	12:55955489..55955489
PMEL	ENST00000449260.6	c.1738G>A	Skin	NS	12:55955488..55955488
PMEL	ENST00000449260.6	c.1511C>T	Skin	NS	12:55955824..55955824
PMEL	ENST00000449260.6	c.1905C>A	Skin	NS	12:55954316..55954316
PMEL	ENST00000449260.6	c.1852C>T	Skin	NS	12:55955293..55955293
PMEL	ENST00000449260.6	c.398C>A	Skin	NS	12:55958544..55958544
PMEL	ENST00000449260.6	c.347G>T	Skin	NS	12:55958595..55958595
PMEL	ENST00000449260.6	c.1535T>C	Skin	NS	12:55955800..55955800
PMEL	ENST00000449260.6	c.404G>A	Skin	NS	12:55958538..55958538
PMEL	ENST00000449260.6	c.368C>T	Skin	NS	12:55958574..55958574
PMEL	ENST00000449260.6	c.119G>A	Skin	NS	12:55961690..55961690
PMEL	ENST00000449260.6	c.1155G>A	Skin	NS	12:55957148..55957148
PMEL	ENST00000449260.6	c.1333A>T	Skin	NS	12:55956970..55956970
PMEL	ENST00000449260.6	c.1336del	Skin	NS	12:55956967..55956967
PMEL	ENST00000449260.6	c.1244C>T	Skin	NS	12:55957059..55957059
PMEL	ENST00000449260.6	c.1295C>T	Skin	Face	12:55957008..55957008
PMEL	ENST00000449260.6	c.377C>T	Skin	Scalp	12:55958565..55958565
PMEL	ENST00000449260.6	c.1401G>A	Skin	Scalp	12:55956173..55956173
PMEL	ENST00000449260.6	c.777C>T	Skin	Scalp	12:55957526..55957526
PMEL	ENST00000449260.6	c.1055A>G	Skin	Sole	12:55957248..55957248
PMEL	ENST00000449260.6	c.137G>A	Skin	Trunk	12:55961672..55961672
PMEL	ENST00000449260.6	c.624C>T	Skin	Trunk	12:55957930..55957930
PMEL	ENST00000449260.6	c.739C>T	Skin	Lower leg	12:55957564..55957564
PMEL	ENST00000449260.6	c.429G>C	Skin	Mucosal	12:55958513..55958513
PMEL	ENST00000449260.6	c.434A>T	Skin	Mucosal	12:55958508..55958508
PMEL	ENST00000449260.6	c.667C>T	Skin	Mucosal	12:55957636..55957636
PMEL	ENST00000449260.6	c.920C>T	Skin	Head neck	12:55957383..55957383
PMEL	ENST00000449260.6	c.1295C>T	Skin	Head neck	12:55957008..55957008
PMEL	ENST00000449260.6	c.1401G>A	Skin	Head neck	12:55956173..55956173
EDNRB	ENST00000377211.8	c.612G>A	Skin	NS	13:77918232..77918232
EDNRB	ENST00000377211.8	c.612G>A	Skin	NS	13:77918232..77918232
EDNRB	ENST00000377211.8	c.612G>A	Skin	NS	13:77918232..77918232
EDNRB	ENST00000377211.8	c.452G>A	Skin	NS	13:77918392..77918392
EDNRB	ENST00000377211.8	c.673G>T	Skin	NS	13:77918171..77918171
EDNRB	ENST00000377211.8	c.849T>C	Skin	NS	13:77903512..77903512
EDNRB	ENST00000377211.8	c.536C>T	Skin	NS	13:77918308..77918308
EDNRB	ENST00000377211.8	c.1047C>A	Skin	NS	13:77903180..77903180
EDNRB	ENST00000377211.8	c.400G>T	Skin	NS	13:77918444..77918444
EDNRB	ENST00000377211.8	c.315G>T	Skin	NS	13:77918529..77918529
EDNRB	ENST00000377211.8	c.898A>G	Skin	NS	13:77903329..77903329
EDNRB	ENST00000377211.8	c.1406C>T	Skin	NS	13:77899917..77899917
EDNRB	ENST00000377211.8	c.1154T>C	Skin	NS	13:77901125..77901125
EDNRB	ENST00000377211.8	c.400G>A	Skin	NS	13:77918444..77918444
EDNRB	ENST00000377211.8	c.1242C>A	Skin	NS	13:77900634..77900634
EDNRB	ENST00000377211.8	c.356G>A	Skin	NS	13:77918488..77918488
EDNRB	ENST00000377211.8	c.1513G>T	Skin	NS	13:77898286..77898286
EDNRB	ENST00000377211.8	c.1283C>T	Skin	NS	13:77900593..77900593
EDNRB	ENST00000377211.8	c.1407C>A	Skin	NS	13:77899916..77899916
EDNRB	ENST00000377211.8	c.134G>T	Skin	NS	13:77919482..77919482
EDNRB	ENST00000377211.8	c.763G>A	Skin	NS	13:77903598..77903598
EDNRB	ENST00000377211.8	c.765G>A	Skin	NS	13:77903596..77903596
EDNRB	ENST00000377211.8	c.152C>T	Skin	NS	13:77919464..77919464
EDNRB	ENST00000377211.8	c.501G>A	Skin	NS	13:77918343..77918343
EDNRB	ENST00000377211.8	c.400G>A	Skin	NS	13:77918444..77918444
EDNRB	ENST00000377211.8	c.612G>A	Skin	Ear	13:77918232..77918232
EDNRB	ENST00000377211.8	c.1526C>A	Skin	Face	13:77898273..77898273
EDNRB	ENST00000377211.8	c.598C>T	Skin	Face	13:77918246..77918246
EDNRB	ENST00000377211.8	c.1472del	Skin	Trunk	13:77898328..77898328
EDNRB	ENST00000377211.8	c.115G>T	Skin	Mucosal	13:77919501..77919501
EDNRB	ENST00000377211.8	c.1457G>A	Skin	Mucosal	13:77899866..77899866
EDNRB	ENST00000377211.8	c.1504C>T	Skin	Mucosal	13:77898295..77898295
MIA	ENST00000263369.3	c.222C>T	Skin	NS	19:40775846..40775846
MIA	ENST00000263369.3	c.222C>T	Skin	NS	19:40775846..40775846
MIA	ENST00000263369.3	c.222C>T	Skin	NS	19:40775846..40775846
MIA	ENST00000263369.3	c.97C>A	Skin	NS	19:40775639..40775639
MIA	ENST00000263369.3	c.300G>T	Skin	NS	19:40777007..40777007
MIA	ENST00000263369.3	c.156G>A	Skin	NS	19:40775780..40775780
MIA	ENST00000263369.3	c.339C>A	Skin	NS	19:40777046..40777046
MIA	ENST00000263369.3	c.198G>T	Skin	NS	19:40775822..40775822
MIA	ENST00000263369.3	c.222C>T	Skin	Face	19:40775846..40775846
MIA	ENST00000263369.3	c.222C>T	Skin	Scalp	19:40775846..40775846
MIA	ENST00000263369.3	c.62G>A	Skin	Shoulder	19:40775604..40775604
GPR143	ENST00000467482.5	c.70T>C	Skin	NS	X:9765748..9765748
GPR143	ENST00000467482.5	c.70T>C	Skin	NS	X:9765748..9765748
GPR143	ENST00000467482.5	c.70T>C	Skin	NS	X:9765748..9765748
GPR143	ENST00000467482.5	c.621G>T	Skin	NS	X:9746081..9746081
GPR143	ENST00000467482.5	c.324G>T	Skin	NS	X:9760753..9760753
GPR143	ENST00000467482.5	c.602C>T	Skin	NS	X:9746100..9746100
GPR143	ENST00000467482.5	c.1164C>A	Skin	NS	X:9725797..9725797
GPR143	ENST00000467482.5	c.1164C>A	Skin	NS	X:9725797..9725797
GPR143	ENST00000467482.5	c.572C>T	Skin	NS	X:9746130..9746130
GPR143	ENST00000467482.5	c.767+1G>C	Skin	NS	X:9743564..9743564
GPR143	ENST00000467482.5	c.511G>A	Skin	NS	X:9748611..9748611
GPR143	ENST00000467482.5	c.1194C>T	Skin	NS	X:9725767..9725767
GPR143	ENST00000467482.5	c.832_833delinsAA	Skin	NS	X:9741390..9741391
GPR143	ENST00000467482.5	c.70T>C	Skin	Ear	X:9765748..9765748
GPR143	ENST00000467482.5	c.504C>T	Skin	Face	X:9748618..9748618
GPR143	ENST00000467482.5	c.572C>T	Skin	Shoulder	X:9746130..9746130
GPR143	ENST00000467482.5	c.658G>A	Skin	Trunk	X:9746044..9746044
GPR143	ENST00000467482.5	c.839C>T	Skin	Lower leg	X:9741384..9741384
GPR143	ENST00000467482.5	c.645G>A	Skin	Mucosal	X:9746057..9746057
GPR143	ENST00000467482.5	c.999C>T	Skin	Upper back	X:9739606..9739606
SOX10	ENST00000396884.6	c.673G>A	Skin	NS	22:37977891..37977891
SOX10	ENST00000396884.6	c.521A>T	Skin	NS	22:37978043..37978043
SOX10	ENST00000396884.6	c.521A>T	Skin	NS	22:37978043..37978043
SOX10	ENST00000396884.6	c.698-19_698-18del	Skin	NS	22:37974226..37974227
SOX10	ENST00000396884.6	c.1092G>A	Skin	NS	22:37973804..37973804
SOX10	ENST00000396884.6	c.175C>T	Skin	NS	22:37983610..37983610
SOX10	ENST00000396884.6	c.206C>T	Skin	NS	22:37983579..37983579
SOX10	ENST00000396884.6	c.216C>T	Skin	NS	22:37983569..37983569
SOX10	ENST00000396884.6	c.697G>A	Skin	NS	22:37977867..37977867
SOX10	ENST00000396884.6	c.697+1G>A	Skin	NS	22:37977866..37977866
SOX10	ENST00000396884.6	c.524C>T	Skin	NS	22:37978040..37978040
SOX10	ENST00000396884.6	c.805C>T	Skin	NS	22:37974091..37974091
SOX10	ENST00000396884.6	c.806C>T	Skin	NS	22:37974090..37974090
SOX10	ENST00000396884.6	c.649C>T	Skin	NS	22:37977915..37977915
SOX10	ENST00000396884.6	c.541G>T	Skin	NS	22:37978023..37978023
SOX10	ENST00000396884.6	c.644G>T	Skin	NS	22:37977920..37977920
SOX10	ENST00000396884.6	c.1330C>T	Skin	NS	22:37973566..37973566
SOX10	ENST00000396884.6	c.1331C>T	Skin	NS	22:37973565..37973565
SOX10	ENST00000396884.6	c.578G>A	Skin	NS	22:37977986..37977986
SOX10	ENST00000396884.6	c.533G>T	Skin	NS	22:37978031..37978031
SOX10	ENST00000396884.6	c.750G>T	Skin	NS	22:37974146..37974146
SOX10	ENST00000396884.6	c.752C>T	Skin	NS	22:37974144..37974144
SOX10	ENST00000396884.6	c.844A>G	Skin	NS	22:37974052..37974052
SOX10	ENST00000396884.6	c.514A>G	Skin	NS	22:37978050..37978050
SOX10	ENST00000396884.6	c.1188C>T	Skin	NS	22:37973708..37973708
SOX10	ENST00000396884.6	c.220G>A	Skin	NS	22:37983565..37983565
SOX10	ENST00000396884.6	c.1284G>T	Skin	NS	22:37973612..37973612
SOX10	ENST00000396884.6	c.73C>T	Skin	NS	22:37983712..37983712
SOX10	ENST00000396884.6	c.1062C>T	Skin	NS	22:37973834..37973834
SOX10	ENST00000396884.6	c.439G>A	Skin	NS	22:37978125..37978125
SOX10	ENST00000396884.6	c.533G>A	Skin	NS	22:37978031..37978031
SOX10	ENST00000396884.6	c.541G>A	Skin	NS	22:37978023..37978023
SOX10	ENST00000396884.6	c.1068_1075del	Skin	Back	22:37973821..37973828
SOX10	ENST00000396884.6	c.805_806delinsTT	Skin	Chest	22:37974090..37974091
SOX10	ENST00000396884.6	c.586G>A	Skin	Face	22:37977978..37977978
SOX10	ENST00000396884.6	c.472G>A	Skin	Forearm	22:37978092..37978092
SOX10	ENST00000396884.6	c.132C>T	Skin	Neck	22:37983653..37983653
SOX10	ENST00000396884.6	c.106_107delinsAA	Skin	Scalp	22:37983678..37983679
SOX10	ENST00000396884.6	c.592G>A	Skin	Scalp	22:37977972..37977972
SOX10	ENST00000396884.6	c.1263C>T	Skin	Scalp	22:37973633..37973633
SOX10	ENST00000396884.6	c.373C>T	Skin	Shoulder	22:37983412..37983412
SOX10	ENST00000396884.6	c.439G>A	Skin	Upper arm	22:37978125..37978125
SOX10	ENST00000396884.6	c.195T>A	Skin	Upper arm	22:37983590..37983590
SOX10	ENST00000396884.6	c.472G>A	Skin	Arm	22:37978092..37978092
SOX10	ENST00000396884.6	c.805_806delinsTT	Skin	Trunk	22:37974090..37974091
SOX10	ENST00000396884.6	c.559G>A	Skin	Mucosal	22:37978005..37978005
SOX10	ENST00000396884.6	c.-193T>C	Skin	Mucosal	22:37984447..37984447
SOX10	ENST00000396884.6	c.1356dup	Skin	Mucosal	22:37973543..37973544
SOX10	ENST00000396884.6	c.1208C>T	Skin	Mucosal	22:37973688..37973688
SOX10	ENST00000396884.6	c.300C>T	Skin	Head neck	22:37983485..37983485
PRAME	ENST00000543184.5	c.-109dup	Skin	NS	22:22556942..22556943
PRAME	ENST00000543184.5	c.1427G>A	Skin	NS	22:22548170..22548170
PRAME	ENST00000543184.5	c.1427G>A	Skin	NS	22:22548170..22548170
PRAME	ENST00000543184.5	c.547C>T	Skin	NS	22:22550132..22550132
PRAME	ENST00000543184.5	c.547C>T	Skin	NS	22:22550132..22550132
PRAME	ENST00000543184.5	c.547C>T	Skin	NS	22:22550132..22550132
PRAME	ENST00000543184.5	c.161dup	Skin	NS	22:22550952..22550953
PRAME	ENST00000543184.5	c.8G>A	Skin	NS	22:22556825..22556825
PRAME	ENST00000543184.5	c.1232T>C	Skin	NS	22:22548365..22548365
PRAME	ENST00000543184.5	c.1518C>T	Skin	NS	22:22548079..22548079
PRAME	ENST00000543184.5	c.1245G>A	Skin	NS	22:22548352..22548352
PRAME	ENST00000543184.5	c.534C>T	Skin	NS	22:22550145..22550145
PRAME	ENST00000543184.5	c.1358G>A	Skin	NS	22:22548239..22548239
PRAME	ENST00000543184.5	c.337C>T	Skin	NS	22:22550774..22550774
PRAME	ENST00000543184.5	c.1330C>T	Skin	NS	22:22548267..22548267
PRAME	ENST00000543184.5	c.576C>T	Skin	NS	22:22550103..22550103
PRAME	ENST00000543184.5	c.732G>A	Skin	NS	22:22549947..22549947
PRAME	ENST00000543184.5	c.943C>T	Skin	NS	22:22549736..22549736
PRAME	ENST00000543184.5	c.1510C>T	Skin	NS	22:22548087..22548087
PRAME	ENST00000543184.5	c.333G>A	Skin	NS	22:22550778..22550778
PRAME	ENST00000543184.5	c.*166G>A	Skin	NS	22:22547901..22547901
PRAME	ENST00000543184.5	c.1256C>A	Skin	NS	22:22548341..22548341
PRAME	ENST00000543184.5	c.1456C>T	Skin	NS	22:22548141..22548141
PRAME	ENST00000543184.5	c.1029C>T	Skin	NS	22:22548568..22548568
PRAME	ENST00000543184.5	c.1004C>T	Skin	NS	22:22548593..22548593
PRAME	ENST00000543184.5	c.1499C>T	Skin	NS	22:22548098..22548098
PRAME	ENST00000543184.5	c.92G>A	Skin	NS	22:22551019..22551019
PRAME	ENST00000543184.5	c.835G>A	Skin	NS	22:22549844..22549844
PRAME	ENST00000543184.5	c.864C>T	Skin	NS	22:22549815..22549815
PRAME	ENST00000543184.5	c.1245G>A	Skin	NS	22:22548352..22548352
PRAME	ENST00000543184.5	c.1256C>T	Skin	NS	22:22548341..22548341
PRAME	ENST00000543184.5	c.758C>T	Skin	NS	22:22549921..22549921
PRAME	ENST00000543184.5	c.923T>C	Skin	NS	22:22549756..22549756
PRAME	ENST00000543184.5	c.1290C>T	Skin	NS	22:22548307..22548307
PRAME	ENST00000543184.5	c.520C>T	Skin	NS	22:22550159..22550159
PRAME	ENST00000543184.5	c.821C>T	Skin	NS	22:22549858..22549858
PRAME	ENST00000543184.5	c.307G>A	Skin	NS	22:22550804..22550804
PRAME	ENST00000543184.5	c.1180C>T	Skin	NS	22:22548417..22548417
PRAME	ENST00000543184.5	c.579C>T	Skin	NS	22:22550100..22550100
PRAME	ENST00000543184.5	c.865_876dup	Skin	NS	22:22549820..22549821
PRAME	ENST00000543184.5	c.547C>T	Skin	Ear	22:22550132..22550132
PRAME	ENST00000543184.5	c.1050G>A	Skin	Face	22:22548547..22548547
PRAME	ENST00000543184.5	c.821C>T	Skin	Forearm	22:22549858..22549858
PRAME	ENST00000543184.5	c.840G>A	Skin	Forearm	22:22549839..22549839
PRAME	ENST00000543184.5	c.440C>T	Skin	Neck	22:22550239..22550239
PRAME	ENST00000543184.5	c.821C>T	Skin	Scalp	22:22549858..22549858
PRAME	ENST00000543184.5	c.829T>G	Skin	Scalp	22:22549850..22549850
PRAME	ENST00000543184.5	c.576C>T	Skin	Shoulder	22:22550103..22550103
PRAME	ENST00000543184.5	c.578C>T	Skin	Trunk	22:22550101..22550101
PRAME	ENST00000543184.5	c.967C>T	Skin	Trunk	22:22548630..22548630
PRAME	ENST00000543184.5	c.21+68G>A	Skin	Trunk	22:22556744..22556744
PRAME	ENST00000543184.5	c.1427G>A	Skin	Lower leg	22:22548170..22548170
PRAME	ENST00000543184.5	c.587T>C	Skin	Extremity	22:22550092..22550092
TYR	ENST00000263321.5	c.1205G>A	Skin	NS	11:89284793..89284793
TYR	ENST00000263321.5	c.61C>T	Skin	NS	11:89178014..89178014
TYR	ENST00000263321.5	c.61C>T	Skin	NS	11:89178014..89178014
TYR	ENST00000263321.5	c.61C>T	Skin	NS	11:89178014..89178014
TYR	ENST00000263321.5	c.1184+13552A>G	Skin	NS	11:89241522..89241522
TYR	ENST00000263321.5	c.899A>C	Skin	NS	11:89191281..89191281
TYR	ENST00000263321.5	c.217G>T	Skin	NS	11:89178170..89178170
TYR	ENST00000263321.5	c.1335G>T	Skin	NS	11:89284923..89284923
TYR	ENST00000263321.5	c.196G>T	Skin	NS	11:89178149..89178149
TYR	ENST00000263321.5	c.901C>T	Skin	NS	11:89191283..89191283
TYR	ENST00000263321.5	c.116G>A	Skin	NS	11:89178069..89178069
TYR	ENST00000263321.5	c.174C>T	Skin	NS	11:89178127..89178127
TYR	ENST00000263321.5	c.175C>T	Skin	NS	11:89178128..89178128
TYR	ENST00000263321.5	c.902C>T	Skin	NS	11:89191284..89191284
TYR	ENST00000263321.5	c.-64G>T	Skin	NS	11:89177890..89177890
TYR	ENST00000263321.5	c.713G>A	Skin	NS	11:89178666..89178666
TYR	ENST00000263321.5	c.975C>A	Skin	NS	11:89191357..89191357
TYR	ENST00000263321.5	c.208C>T	Skin	NS	11:89178161..89178161
TYR	ENST00000263321.5	c.819G>T	Skin	NS	11:89178772..89178772
TYR	ENST00000263321.5	c.-40T>A	Skin	NS	11:89177914..89177914
TYR	ENST00000263321.5	c.1228G>A	Skin	NS	11:89284816..89284816
TYR	ENST00000263321.5	c.1229T>A	Skin	NS	11:89284817..89284817
TYR	ENST00000263321.5	c.1522C>T	Skin	NS	11:89295298..89295298
TYR	ENST00000263321.5	c.301G>T	Skin	NS	11:89178254..89178254
TYR	ENST00000263321.5	c.1159C>T	Skin	NS	11:89227945..89227945
TYR	ENST00000263321.5	c.1480G>T	Skin	NS	11:89295256..89295256
TYR	ENST00000263321.5	c.1501C>T	Skin	NS	11:89295277..89295277
TYR	ENST00000263321.5	c.1049C>T	Skin	NS	11:89227835..89227835
TYR	ENST00000263321.5	c.517T>A	Skin	NS	11:89178470..89178470
TYR	ENST00000263321.5	c.456C>T	Skin	NS	11:89178409..89178409
TYR	ENST00000263321.5	c.70T>C	Skin	NS	11:89178023..89178023
TYR	ENST00000263321.5	c.1143C>T	Skin	NS	11:89227929..89227929
TYR	ENST00000263321.5	c.955G>A	Skin	Scalp	11:89191337..89191337
TYR	ENST00000263321.5	c.1147G>A	Skin	Scalp	11:89227933..89227933
TYR	ENST00000263321.5	c.61C>T	Skin	Ankle	11:89178014..89178014
TYR	ENST00000263321.5	c.249C>T	Skin	Lower leg	11:89178202..89178202
TYR	ENST00000263321.5	c.100G>A	Skin	Lip	11:89178053..89178053
TYR	ENST00000263321.5	c.100G>A	Skin	Lip	11:89178053..89178053
MITF	ENST00000352241.8	c.1033G>A	Skin	NS	3:69959292..69959292
MITF	ENST00000352241.8	c.105-56670C>T	Skin	NS	3:69822464..69822464
MITF	ENST00000352241.8	c.355-27740C>T	Skin	NS	3:69910082..69910082
MITF	ENST00000352241.8	c.105-12921G>A	Skin	NS	3:69866213..69866213
MITF	ENST00000352241.8	c.955T>C	Skin	NS	3:69956472..69956472
MITF	ENST00000352241.8	c.1259C>T	Skin	NS	3:69964944..69964944
MITF	ENST00000352241.8	c.355-1106C>T	Skin	NS	3:69936716..69936716
MITF	ENST00000352241.8	c.317T>G	Skin	NS	3:69879346..69879346
MITF	ENST00000352241.8	c.894A>C	Skin	NS	3:69951843..69951843
MITF	ENST00000352241.8	c.1450C>T	Skin	NS	3:69965135..69965135
MITF	ENST00000352241.8	c.363C>A	Skin	NS	3:69937830..69937830
MITF	ENST00000352241.8	c.*37C>T	Skin	NS	3:69965285..69965285
MITF	ENST00000352241.8	c.1066C>A	Skin	NS	3:69959325..69959325
MITF	ENST00000352241.8	c.629C>A	Skin	NS	3:69939144..69939144
MITF	ENST00000352241.8	c.105-6C>A	Skin	NS	3:69879128..69879128
MITF	ENST00000352241.8	c.188T>A	Skin	NS	3:69879217..69879217
MITF	ENST00000352241.8	c.1485C>A	Skin	NS	3:69965170..69965170
MITF	ENST00000352241.8	c.105-12844G>A	Skin	NS	3:69866290..69866290
MITF	ENST00000352241.8	c.732G>C	Skin	NS	3:69941301..69941301
MITF	ENST00000352241.8	c.1111C>A	Skin	NS	3:69959370..69959370
MITF	ENST00000352241.8	c.1197C>T	Skin	NS	3:69964882..69964882
MITF	ENST00000352241.8	c.1327G>A	Skin	NS	3:69965012..69965012
MITF	ENST00000352241.8	c.355-1136C>A	Skin	NS	3:69936686..69936686
MITF	ENST00000352241.8	c.1479C>T	Skin	NS	3:69965164..69965164
MITF	ENST00000352241.8	c.1066C>A	Skin	NS	3:69959325..69959325
MITF	ENST00000352241.8	c.833G>A	Skin	NS	3:69949121..69949121
MITF	ENST00000352241.8	c.1138C>T	Skin	NS	3:69959397..69959397
MITF	ENST00000352241.8	c.1441G>A	Skin	Chest	3:69965126..69965126
MITF	ENST00000352241.8	c.1138C>A	Skin	Face	3:69959397..69959397
MITF	ENST00000352241.8	c.724T>G	Skin	Face	3:69941293..69941293
MITF	ENST00000352241.8	c.856C>T	Skin	Neck	3:69949144..69949144
MITF	ENST00000352241.8	c.1411dup	Skin	Neck	3:69965096..69965097
MITF	ENST00000352241.8	c.1493C>T	Skin	Scalp	3:69965178..69965178
MITF	ENST00000352241.8	c.856_857delinsTT	Skin	Shoulder	3:69949144..69949145
MITF	ENST00000352241.8	c.580G>A	Skin	Arm	3:69938047..69938047
MITF	ENST00000352241.8	c.581A>G	Skin	Arm	3:69938048..69938048
MITF	ENST00000352241.8	c.567_568delinsAC	Skin	Upper leg	3:69938034..69938035
MITF	ENST00000352241.8	c.1065C>T	Skin	Trunk	3:69959324..69959324
MITF	ENST00000352241.8	c.43G>A	Skin	Trunk	3:69739640..69739640
MITF	ENST00000352241.8	c.1228G>A	Skin	Trunk	3:69964913..69964913
MITF	ENST00000352241.8	c.1192C>T	Skin	Trunk	3:69964877..69964877
MITF	ENST00000352241.8	c.1455_1458del	Skin	Trunk	3:69965140..69965143
MITF	ENST00000352241.8	c.969C>T	Skin	Trunk	3:69956486..69956486
MITF	ENST00000352241.8	c.355-36A>G	Skin	Trunk	3:69937786..69937786
MITF	ENST00000352241.8	c.1471G>A	Skin	Mucosal	3:69965156..69965156
SLC45A2	ENST00000296589.8	c.970C>A	Skin	NS	5:33954423..33954423
SLC45A2	ENST00000296589.8	c.75G>T	Skin	NS	5:33984509..33984509
SLC45A2	ENST00000296589.8	c.897G>T	Skin	NS	5:33954496..33954496
SLC45A2	ENST00000296589.8	c.665C>A	Skin	NS	5:33963914..33963914
SLC45A2	ENST00000296589.8	c.902T>C	Skin	NS	5:33954491..33954491
SLC45A2	ENST00000296589.8	c.608C>T	Skin	NS	5:33963971..33963971
SLC45A2	ENST00000296589.8	c.*21C>A	Skin	NS	5:33944627..33944627
SLC45A2	ENST00000296589.8	c.351G>A	Skin	NS	5:33984233..33984233
SLC45A2	ENST00000296589.8	c.352G>A	Skin	NS	5:33984232..33984232
SLC45A2	ENST00000296589.8	c.592G>T	Skin	NS	5:33963987..33963987
