# Supplementary material for: New Prognostic Biomarkers and Drug Targets for Skin Cutaneous Melanoma via Comprehensive Bioinformatic Analysis and Validation
Source: Front Oncol. 2021 Oct 13;11:745384. doi: 10.3389/fonc.2021.745384 (PMC8548670; doi:10.3389/fonc.2021.745384)
Supplement: Supplementary Table S4 — Mutations in the enhancer regions of the candidate genes. [file Table_4.xlsx]

## Sheet: 工作表1
ID	Gene	Gene start	Gene end	Enhancer start	Enhancer stop
CancerEnD_129577	CDH4	61252426	61940617	61974179	61974444
CancerEnD_129578	CDH4	61252426	61940617	62026934	62027328
CancerEnD_129579	HRH3	62214970	62220267	62138486	62138705
CancerEnD_129580	HRH3	62214970	62220267	62138486	62138705
CancerEnD_129581	HRH3	62214970	62220267	62139467	62139677
CancerEnD_129582	HRH3	62214970	62220267	62139467	62139677
CancerEnD_129583	HRH3	62214970	62220267	62150785	62151100
CancerEnD_129584	HRH3	62214970	62220267	62150785	62151100
CancerEnD_129585	HRH3	62214970	62220267	62150785	62151100
CancerEnD_129586	HRH3	62214970	62220267	62170184	62170345
CancerEnD_129587	HRH3	62214970	62220267	62182537	62182817
CancerEnD_129588	HRH3	62214970	62220267	62266753	62266889
CancerEnD_129589	HRH3	62214970	62220267	62285983	62286092
CancerEnD_129590	RBBP8NL	62410237	62427533	62466212	62466776
CancerEnD_129591	RBBP8NL	62410237	62427533	62466212	62466776
CancerEnD_129592	RBBP8NL	62410237	62427533	62466212	62466776
CancerEnD_129593	RBBP8NL	62410237	62427533	62466212	62466776
CancerEnD_129594	RBBP8NL	62410237	62427533	62466212	62466776
CancerEnD_129595	RBBP8NL	62410237	62427533	62466212	62466776
CancerEnD_129596	RBBP8NL	62410237	62427533	62466212	62466776
CancerEnD_129597	RBBP8NL	62410237	62427533	62466212	62466776
CancerEnD_129598	RBBP8NL	62410237	62427533	62466212	62466776
CancerEnD_129599	RBBP8NL	62410237	62427533	62466212	62466776
CancerEnD_129600	RBBP8NL	62410237	62427533	62478016	62478296
CancerEnD_129601	RBBP8NL	62410237	62427533	62478016	62478296
CancerEnD_129602	RBBP8NL	62410237	62427533	62479673	62479738
CancerEnD_129603	RBBP8NL	62410237	62427533	62482031	62482202
CancerEnD_129604	RBBP8NL	62410237	62427533	62485386	62485810
CancerEnD_129605	RBBP8NL	62410237	62427533	62486806	62487199
CancerEnD_129606	RBBP8NL	62410237	62427533	62494990	62495823
CancerEnD_129607	RBBP8NL	62410237	62427533	62494990	62495823
CancerEnD_129608	RBBP8NL	62410237	62427533	62494990	62495823
CancerEnD_129609	RBBP8NL	62410237	62427533	62494990	62495823
CancerEnD_129610	COL9A3	62816244	62841159	62739506	62739724
CancerEnD_129611	COL9A3	62816244	62841159	62746820	62746982
CancerEnD_129612	COL9A3	62816244	62841159	62746820	62746982
CancerEnD_129613	CPNE7	89575768	89597246	89672117	89672737
CancerEnD_129614	CPNE7	89575768	89597246	89672117	89672737
CancerEnD_129615	CPNE7	89575768	89597246	89672117	89672737
CancerEnD_129616	CPNE7	89575768	89597246	89672117	89672737
CancerEnD_129617	RFLNB	439978	445939	406273	406490
CancerEnD_129618	OR6B2	240028965	240030456	239968226	239968465
CancerEnD_129619	OR6B2	240028965	240030456	239968226	239968465
CancerEnD_129620	OR6B2	240028965	240030456	239968226	239968465
CancerEnD_129621	OR6B2	240028965	240030456	239968226	239968465
CancerEnD_129622	OR6B3	240045077	240047027	239968226	239968465
CancerEnD_129623	OR6B3	240045077	240047027	239968226	239968465
CancerEnD_129624	OR6B3	240045077	240047027	239968226	239968465
CancerEnD_129625	OR6B3	240045077	240047027	239968226	239968465
CancerEnD_129626	INSYN2	127135426	127196158	127130064	127130207
CancerEnD_129627	TCERG1L	131092391	131311721	131073294	131073614
CancerEnD_129628	UCMA	13221767	13234334	13200624	13201003
CancerEnD_129629	UCMA	13221767	13234334	13200624	13201003
CancerEnD_129630	UCMA	13221767	13234334	13200624	13201003
CancerEnD_129631	STK32C	132207492	132331847	132429890	132430021
CancerEnD_129632	KNDC1	133160447	133226412	133251588	133251750
CancerEnD_129633	CYP2E1	133520406	133561220	133454610	133454819
CancerEnD_129634	SYCE1	133553901	133569835	133454610	133454819
CancerEnD_129635	CYP2E1	133520406	133561220	133467921	133468316
CancerEnD_129636	CYP2E1	133520406	133561220	133467921	133468316
CancerEnD_129637	CYP2E1	133520406	133561220	133467921	133468316
CancerEnD_129638	CYP2E1	133520406	133561220	133467921	133468316
CancerEnD_129639	CYP2E1	133520406	133561220	133467921	133468316
CancerEnD_129640	CYP2E1	133520406	133561220	133467921	133468316
CancerEnD_129641	SYCE1	133553901	133569835	133467921	133468316
CancerEnD_129642	SYCE1	133553901	133569835	133467921	133468316
CancerEnD_129643	SYCE1	133553901	133569835	133467921	133468316
CancerEnD_129644	SYCE1	133553901	133569835	133467921	133468316
CancerEnD_129645	SYCE1	133553901	133569835	133467921	133468316
CancerEnD_129646	SYCE1	133553901	133569835	133467921	133468316
CancerEnD_129647	CYP2E1	133520406	133561220	133575509	133575820
CancerEnD_129648	CYP2E1	133520406	133561220	133575509	133575820
CancerEnD_129649	CYP2E1	133520406	133561220	133575509	133575820
CancerEnD_129650	CYP2E1	133520406	133561220	133575509	133575820
CancerEnD_129651	CYP2E1	133520406	133561220	133575509	133575820
CancerEnD_129652	CYP2E1	133520406	133561220	133575509	133575820
CancerEnD_129653	SYCE1	133553901	133569835	133575509	133575820
CancerEnD_129654	SYCE1	133553901	133569835	133575509	133575820
CancerEnD_129655	SYCE1	133553901	133569835	133575509	133575820
CancerEnD_129656	SYCE1	133553901	133569835	133575509	133575820
CancerEnD_129657	SYCE1	133553901	133569835	133575509	133575820
CancerEnD_129658	SYCE1	133553901	133569835	133575509	133575820
CancerEnD_129659	SYCE1	133553901	133569835	133665870	133666049
CancerEnD_129660	NEBL	20779973	21174187	20762079	20762171
CancerEnD_129661	SPAG6	22345445	22454224	22519481	22519667
CancerEnD_129662	SPAG6	22345445	22454224	22535612	22535856
CancerEnD_129663	SPAG6	22345445	22454224	22535612	22535856
CancerEnD_129664	SPAG6	22345445	22454224	22535914	22536341
CancerEnD_129665	SPAG6	22345445	22454224	22540192	22540343
CancerEnD_129666	SPAG6	22345445	22454224	22540192	22540343
CancerEnD_129667	ARMC3	22928024	23038523	23138140	23138676
CancerEnD_129668	ARMC3	22928024	23038523	23138140	23138676
CancerEnD_129669	C10orf67	23201916	23344845	23138140	23138676
CancerEnD_129670	C10orf67	23201916	23344845	23138140	23138676
CancerEnD_129671	C10orf67	23201916	23344845	23346565	23346888
CancerEnD_129672	C10orf67	23201916	23344845	23346565	23346888
CancerEnD_129673	C10orf67	23201916	23344845	23346565	23346888
CancerEnD_129674	GAD2	26216307	26304558	26191189	26191209
CancerEnD_129675	LYZL1	29289061	29318328	29195098	29195451
CancerEnD_129676	LYZL1	29289061	29318328	29196228	29196432
CancerEnD_129677	LYZL1	29289061	29318328	29196228	29196432
CancerEnD_129678	LYZL1	29289061	29318328	29213480	29213697
CancerEnD_129679	LYZL1	29289061	29318328	29213480	29213697
CancerEnD_129680	LYZL1	29289061	29318328	29228333	29228416
CancerEnD_129681	LYZL1	29289061	29318328	29228763	29229094
CancerEnD_129682	LYZL1	29289061	29318328	29228763	29229094
CancerEnD_129683	LYZL1	29289061	29318328	29254247	29254334
CancerEnD_129684	LYZL1	29289061	29318328	29280500	29280692
CancerEnD_129685	LYZL1	29289061	29318328	29402195	29402366
CancerEnD_129686	TMEM72	44911200	44937002	44973584	44973727
CancerEnD_129687	AKR1C1	4963253	4983283	4891874	4892173
CancerEnD_129688	AKR1C1	4963253	4983283	4891874	4892173
CancerEnD_129689	AKR1C2	4987400	5018031	4891874	4892173
CancerEnD_129690	AKR1C2	4987400	5018031	4891874	4892173
CancerEnD_129691	AKR1C1	4963253	4983283	4895704	4895738
CancerEnD_129692	AKR1C2	4987400	5018031	4895704	4895738
CancerEnD_129693	AKR1C1	4963253	4983283	4910442	4910783
CancerEnD_129694	AKR1C1	4963253	4983283	4910442	4910783
CancerEnD_129695	AKR1C2	4987400	5018031	4910442	4910783
CancerEnD_129696	AKR1C2	4987400	5018031	4910442	4910783
CancerEnD_129697	AKR1C1	4963253	4983283	5064109	5064385
CancerEnD_129698	AKR1C1	4963253	4983283	5064109	5064385
CancerEnD_129699	AKR1C1	4963253	4983283	5064109	5064385
CancerEnD_129700	AKR1C1	4963253	4983283	5064109	5064385
CancerEnD_129701	AKR1C1	4963253	4983283	5064109	5064385
CancerEnD_129702	AKR1C1	4963253	4983283	5064109	5064385
CancerEnD_129703	AKR1C2	4987400	5018031	5064109	5064385
CancerEnD_129704	AKR1C2	4987400	5018031	5064109	5064385
CancerEnD_129705	AKR1C2	4987400	5018031	5064109	5064385
CancerEnD_129706	AKR1C2	4987400	5018031	5064109	5064385
CancerEnD_129707	AKR1C2	4987400	5018031	5064109	5064385
CancerEnD_129708	AKR1C2	4987400	5018031	5064109	5064385
CancerEnD_129709	AKR1C8P	5154140	5185187	5064109	5064385
CancerEnD_129710	AKR1C8P	5154140	5185187	5064109	5064385
CancerEnD_129711	AKR1C8P	5154140	5185187	5064109	5064385
CancerEnD_129712	AKR1C8P	5154140	5185187	5064109	5064385
CancerEnD_129713	AKR1C8P	5154140	5185187	5064109	5064385
CancerEnD_129714	AKR1C8P	5154140	5185187	5064109	5064385
CancerEnD_129715	AKR1C3	5035354	5107686	5190490	5190854
CancerEnD_129716	AKR1C3	5035354	5107686	5190490	5190854
CancerEnD_129717	AKR1C3	5035354	5107686	5190490	5190854
CancerEnD_129718	AKR1C4	5195462	5218949	5190490	5190854
CancerEnD_129719	AKR1C4	5195462	5218949	5190490	5190854
CancerEnD_129720	AKR1C4	5195462	5218949	5190490	5190854
CancerEnD_129721	AKR1C8P	5154140	5185187	5190490	5190854
CancerEnD_129722	AKR1C8P	5154140	5185187	5190490	5190854
CancerEnD_129723	AKR1C8P	5154140	5185187	5190490	5190854
CancerEnD_129724	AKR1C4	5195462	5218949	5314439	5314551
CancerEnD_129725	TUBAL3	5393098	5404830	5314439	5314551
CancerEnD_129726	UCN3	5365009	5374692	5314439	5314551
CancerEnD_129727	AKR1C4	5195462	5218949	5316994	5317070
CancerEnD_129728	TUBAL3	5393098	5404830	5316994	5317070
CancerEnD_129729	UCN3	5365009	5374692	5316994	5317070
CancerEnD_129730	TUBAL3	5393098	5404830	5333644	5334212
CancerEnD_129731	TUBAL3	5393098	5404830	5333644	5334212
CancerEnD_129732	TUBAL3	5393098	5404830	5333644	5334212
CancerEnD_129733	TUBAL3	5393098	5404830	5333644	5334212
CancerEnD_129734	TUBAL3	5393098	5404830	5333644	5334212
CancerEnD_129735	TUBAL3	5393098	5404830	5333644	5334212
CancerEnD_129736	UCN3	5365009	5374692	5333644	5334212
CancerEnD_129737	UCN3	5365009	5374692	5333644	5334212
CancerEnD_129738	UCN3	5365009	5374692	5333644	5334212
CancerEnD_129739	UCN3	5365009	5374692	5333644	5334212
CancerEnD_129740	UCN3	5365009	5374692	5333644	5334212
CancerEnD_129741	UCN3	5365009	5374692	5333644	5334212
CancerEnD_129742	TUBAL3	5393098	5404830	5334474	5334640
CancerEnD_129743	UCN3	5365009	5374692	5334474	5334640
CancerEnD_129744	TUBAL3	5393098	5404830	5336164	5336286
CancerEnD_129745	UCN3	5365009	5374692	5336164	5336286
CancerEnD_129746	TUBAL3	5393098	5404830	5339443	5339719
CancerEnD_129747	UCN3	5365009	5374692	5339443	5339719
CancerEnD_129748	TUBAL3	5393098	5404830	5353665	5354015
CancerEnD_129749	UCN3	5365009	5374692	5353665	5354015
CancerEnD_129750	TUBAL3	5393098	5404830	5359534	5359986
CancerEnD_129751	UCN3	5365009	5374692	5359534	5359986
CancerEnD_129752	CALML3	5524009	5526771	5504427	5504665
CancerEnD_129753	CALML5	5498697	5499555	5504427	5504665
CancerEnD_129754	TUBAL3	5393098	5404830	5504427	5504665
CancerEnD_129755	CALML3	5524009	5526771	5520306	5520476
CancerEnD_129756	CALML5	5498697	5499555	5520306	5520476
CancerEnD_129757	CALML3	5524009	5526771	5521591	5521814
CancerEnD_129758	CALML5	5498697	5499555	5521591	5521814
CancerEnD_129759	CALML3	5524009	5526771	5528772	5529321
CancerEnD_129760	CALML5	5498697	5499555	5528772	5529321
CancerEnD_129761	CALML3	5524009	5526771	5530637	5531333
CancerEnD_129762	CALML3	5524009	5526771	5530637	5531333
CancerEnD_129763	CALML3	5524009	5526771	5530637	5531333
CancerEnD_129764	CALML3	5524009	5526771	5530637	5531333
CancerEnD_129765	CALML3	5524009	5526771	5530637	5531333
CancerEnD_129766	CALML3	5524009	5526771	5530637	5531333
CancerEnD_129767	CALML5	5498697	5499555	5530637	5531333
CancerEnD_129768	CALML5	5498697	5499555	5530637	5531333
CancerEnD_129769	CALML5	5498697	5499555	5530637	5531333
CancerEnD_129770	CALML5	5498697	5499555	5530637	5531333
CancerEnD_129771	CALML5	5498697	5499555	5530637	5531333
CancerEnD_129772	CALML5	5498697	5499555	5530637	5531333
CancerEnD_129773	CALML3	5524009	5526771	5535635	5536039
CancerEnD_129774	CALML5	5498697	5499555	5535635	5536039
CancerEnD_129775	CALML3	5524009	5526771	5553514	5553674
CancerEnD_129776	CALML5	5498697	5499555	5553514	5553674
CancerEnD_129777	CALML3	5524009	5526771	5576341	5576485
CancerEnD_129778	CALML3	5524009	5526771	5576341	5576485
CancerEnD_129779	CALML3	5524009	5526771	5576341	5576485
CancerEnD_129780	CALML3	5524009	5526771	5576341	5576485
CancerEnD_129781	CALML3	5524009	5526771	5576341	5576485
CancerEnD_129782	CALML3	5524009	5526771	5576341	5576485
CancerEnD_129783	CALML3	5524009	5526771	5576341	5576485
CancerEnD_129784	CALML3	5524009	5526771	5576341	5576485
CancerEnD_129785	CALML3	5524009	5526771	5576341	5576485
CancerEnD_129786	CALML3	5524009	5526771	5576341	5576485
CancerEnD_129787	CALML3	5524009	5526771	5576341	5576485
CancerEnD_129788	CALML3	5524009	5526771	5576341	5576485
CancerEnD_129789	CALML3	5524009	5526771	5576341	5576485
CancerEnD_129790	CALML3	5524009	5526771	5576341	5576485
CancerEnD_129791	CALML3	5524009	5526771	5576341	5576485
CancerEnD_129792	CALML3	5524009	5526771	5576341	5576485
CancerEnD_129793	CALML5	5498697	5499555	5576341	5576485
CancerEnD_129794	CALML5	5498697	5499555	5576341	5576485
CancerEnD_129795	CALML5	5498697	5499555	5576341	5576485
CancerEnD_129796	CALML5	5498697	5499555	5576341	5576485
CancerEnD_129797	CALML5	5498697	5499555	5576341	5576485
CancerEnD_129798	CALML5	5498697	5499555	5576341	5576485
CancerEnD_129799	CALML5	5498697	5499555	5576341	5576485
CancerEnD_129800	CALML5	5498697	5499555	5576341	5576485
CancerEnD_129801	CALML5	5498697	5499555	5576341	5576485
CancerEnD_129802	CALML5	5498697	5499555	5576341	5576485
CancerEnD_129803	CALML5	5498697	5499555	5576341	5576485
CancerEnD_129804	CALML5	5498697	5499555	5576341	5576485
CancerEnD_129805	CALML5	5498697	5499555	5576341	5576485
CancerEnD_129806	CALML5	5498697	5499555	5576341	5576485
CancerEnD_129807	CALML5	5498697	5499555	5576341	5576485
CancerEnD_129808	CALML5	5498697	5499555	5576341	5576485
CancerEnD_129809	CALML3	5524009	5526771	5577499	5577735
CancerEnD_129810	CALML3	5524009	5526771	5577499	5577735
CancerEnD_129811	CALML3	5524009	5526771	5577499	5577735
CancerEnD_129812	CALML3	5524009	5526771	5577499	5577735
CancerEnD_129813	CALML5	5498697	5499555	5577499	5577735
CancerEnD_129814	CALML5	5498697	5499555	5577499	5577735
CancerEnD_129815	CALML5	5498697	5499555	5577499	5577735
CancerEnD_129816	CALML5	5498697	5499555	5577499	5577735
CancerEnD_129817	CALML3	5524009	5526771	5587810	5588190
CancerEnD_129818	CALML3	5524009	5526771	5587810	5588190
CancerEnD_129819	CALML3	5524009	5526771	5587810	5588190
CancerEnD_129820	CALML3	5524009	5526771	5587810	5588190
CancerEnD_129821	CALML3	5524009	5526771	5587810	5588190
CancerEnD_129822	CALML3	5524009	5526771	5587810	5588190
CancerEnD_129823	CALML5	5498697	5499555	5587810	5588190
CancerEnD_129824	CALML5	5498697	5499555	5587810	5588190
CancerEnD_129825	CALML5	5498697	5499555	5587810	5588190
CancerEnD_129826	CALML5	5498697	5499555	5587810	5588190
CancerEnD_129827	CALML5	5498697	5499555	5587810	5588190
CancerEnD_129828	CALML5	5498697	5499555	5587810	5588190
CancerEnD_129829	CALML3	5524009	5526771	5588881	5589169
CancerEnD_129830	CALML5	5498697	5499555	5588881	5589169
CancerEnD_129831	CALML3	5524009	5526771	5590010	5590295
CancerEnD_129832	CALML3	5524009	5526771	5590010	5590295
CancerEnD_129833	CALML5	5498697	5499555	5590010	5590295
CancerEnD_129834	CALML5	5498697	5499555	5590010	5590295
CancerEnD_129835	CALML3	5524009	5526771	5590507	5590769
CancerEnD_129836	CALML5	5498697	5499555	5590507	5590769
CancerEnD_129837	CALML3	5524009	5526771	5590959	5591270
CancerEnD_129838	CALML3	5524009	5526771	5590959	5591270
CancerEnD_129839	CALML5	5498697	5499555	5590959	5591270
CancerEnD_129840	CALML5	5498697	5499555	5590959	5591270
CancerEnD_129841	CALML3	5524009	5526771	5593718	5593999
CancerEnD_129842	CALML3	5524009	5526771	5593718	5593999
CancerEnD_129843	CALML3	5524009	5526771	5593718	5593999
CancerEnD_129844	CALML3	5524009	5526771	5593718	5593999
CancerEnD_129845	CALML5	5498697	5499555	5593718	5593999
CancerEnD_129846	CALML5	5498697	5499555	5593718	5593999
CancerEnD_129847	CALML5	5498697	5499555	5593718	5593999
CancerEnD_129848	CALML5	5498697	5499555	5593718	5593999
CancerEnD_129849	CALML3	5524009	5526771	5596279	5596669
CancerEnD_129850	CALML5	5498697	5499555	5596279	5596669
CancerEnD_129851	CALML3	5524009	5526771	5606066	5606314
CancerEnD_129852	CALML3	5524009	5526771	5606609	5606845
CancerEnD_129853	CALML3	5524009	5526771	5607602	5608000
CancerEnD_129854	CALML3	5524009	5526771	5607602	5608000
CancerEnD_129855	CALML3	5524009	5526771	5607602	5608000
CancerEnD_129856	CALML3	5524009	5526771	5608647	5608913
CancerEnD_129857	CALML3	5524009	5526771	5608647	5608913
CancerEnD_129858	CALML3	5524009	5526771	5608647	5608913
CancerEnD_129859	ITIH5	7559270	7666998	7459839	7460047
CancerEnD_129860	ITIH5	7559270	7666998	7459839	7460047
CancerEnD_129861	ITIH5	7559270	7666998	7511915	7512238
CancerEnD_129862	ITIH5	7559270	7666998	7518032	7518150
CancerEnD_129863	ITIH5	7559270	7666998	7523024	7523295
CancerEnD_129864	ITIH5	7559270	7666998	7526564	7526721
CancerEnD_129865	ITIH5	7559270	7666998	7526564	7526721
CancerEnD_129866	ITIH5	7559270	7666998	7526564	7526721
CancerEnD_129867	ITIH5	7559270	7666998	7526564	7526721
CancerEnD_129868	ITIH5	7559270	7666998	7526564	7526721
CancerEnD_129869	ITIH5	7559270	7666998	7709539	7709689
CancerEnD_129870	ITIH5	7559270	7666998	7743467	7743545
CancerEnD_129871	ANGPTL5	101890674	101916522	101881929	101882102
CancerEnD_129872	MMP7	102520508	102530753	102425840	102426191
CancerEnD_129873	MMP7	102520508	102530753	102430698	102430798
CancerEnD_129874	MMP7	102520508	102530753	102431578	102431954
CancerEnD_129875	MMP7	102520508	102530753	102431578	102431954
CancerEnD_129876	MMP7	102520508	102530753	102431578	102431954
CancerEnD_129877	MMP7	102520508	102530753	102431578	102431954
CancerEnD_129878	MMP27	102691487	102705806	102598717	102598912
CancerEnD_129879	MMP27	102691487	102705806	102598717	102598912
CancerEnD_129880	MMP27	102691487	102705806	102598717	102598912
CancerEnD_129881	MMP27	102691487	102705806	102598717	102598912
CancerEnD_129882	MMP7	102520508	102530753	102598717	102598912
CancerEnD_129883	MMP7	102520508	102530753	102598717	102598912
CancerEnD_129884	MMP7	102520508	102530753	102598717	102598912
CancerEnD_129885	MMP7	102520508	102530753	102598717	102598912
CancerEnD_129886	MMP10	102770503	102780628	102753440	102753618
CancerEnD_129887	MMP10	102770503	102780628	102753440	102753618
CancerEnD_129888	MMP10	102770503	102780628	102753440	102753618
CancerEnD_129889	MMP10	102770503	102780628	102753440	102753618
CancerEnD_129890	MMP10	102770503	102780628	102753440	102753618
CancerEnD_129891	MMP10	102770503	102780628	102753440	102753618
CancerEnD_129892	MMP10	102770503	102780628	102753440	102753618
CancerEnD_129893	MMP10	102770503	102780628	102753440	102753618
CancerEnD_129894	MMP10	102770503	102780628	102753440	102753618
CancerEnD_129895	MMP10	102770503	102780628	102753440	102753618
CancerEnD_129896	MMP1	102789920	102798160	102753440	102753618
CancerEnD_129897	MMP1	102789920	102798160	102753440	102753618
CancerEnD_129898	MMP1	102789920	102798160	102753440	102753618
CancerEnD_129899	MMP1	102789920	102798160	102753440	102753618
CancerEnD_129900	MMP1	102789920	102798160	102753440	102753618
CancerEnD_129901	MMP1	102789920	102798160	102753440	102753618
CancerEnD_129902	MMP1	102789920	102798160	102753440	102753618
CancerEnD_129903	MMP1	102789920	102798160	102753440	102753618
CancerEnD_129904	MMP1	102789920	102798160	102753440	102753618
CancerEnD_129905	MMP1	102789920	102798160	102753440	102753618
CancerEnD_129906	MMP27	102691487	102705806	102753440	102753618
CancerEnD_129907	MMP27	102691487	102705806	102753440	102753618
CancerEnD_129908	MMP27	102691487	102705806	102753440	102753618
CancerEnD_129909	MMP27	102691487	102705806	102753440	102753618
CancerEnD_129910	MMP27	102691487	102705806	102753440	102753618
CancerEnD_129911	MMP27	102691487	102705806	102753440	102753618
CancerEnD_129912	MMP27	102691487	102705806	102753440	102753618
CancerEnD_129913	MMP27	102691487	102705806	102753440	102753618
CancerEnD_129914	MMP27	102691487	102705806	102753440	102753618
CancerEnD_129915	MMP27	102691487	102705806	102753440	102753618
CancerEnD_129916	MMP3	102835801	102843803	102753440	102753618
CancerEnD_129917	MMP3	102835801	102843803	102753440	102753618
CancerEnD_129918	MMP3	102835801	102843803	102753440	102753618
CancerEnD_129919	MMP3	102835801	102843803	102753440	102753618
CancerEnD_129920	MMP3	102835801	102843803	102753440	102753618
CancerEnD_129921	MMP3	102835801	102843803	102753440	102753618
CancerEnD_129922	MMP3	102835801	102843803	102753440	102753618
CancerEnD_129923	MMP3	102835801	102843803	102753440	102753618
CancerEnD_129924	MMP3	102835801	102843803	102753440	102753618
CancerEnD_129925	MMP3	102835801	102843803	102753440	102753618
CancerEnD_129926	MMP8	102711795	102727050	102753440	102753618
CancerEnD_129927	MMP8	102711795	102727050	102753440	102753618
CancerEnD_129928	MMP8	102711795	102727050	102753440	102753618
CancerEnD_129929	MMP8	102711795	102727050	102753440	102753618
CancerEnD_129930	MMP8	102711795	102727050	102753440	102753618
CancerEnD_129931	MMP8	102711795	102727050	102753440	102753618
CancerEnD_129932	MMP8	102711795	102727050	102753440	102753618
CancerEnD_129933	MMP8	102711795	102727050	102753440	102753618
CancerEnD_129934	MMP8	102711795	102727050	102753440	102753618
CancerEnD_129935	MMP8	102711795	102727050	102753440	102753618
CancerEnD_129936	MMP10	102770503	102780628	102798566	102798847
CancerEnD_129937	MMP10	102770503	102780628	102798566	102798847
CancerEnD_129938	MMP10	102770503	102780628	102798566	102798847
CancerEnD_129939	MMP10	102770503	102780628	102798566	102798847
CancerEnD_129940	MMP10	102770503	102780628	102798566	102798847
CancerEnD_129941	MMP1	102789920	102798160	102798566	102798847
CancerEnD_129942	MMP1	102789920	102798160	102798566	102798847
CancerEnD_129943	MMP1	102789920	102798160	102798566	102798847
CancerEnD_129944	MMP1	102789920	102798160	102798566	102798847
CancerEnD_129945	MMP1	102789920	102798160	102798566	102798847
CancerEnD_129946	MMP27	102691487	102705806	102798566	102798847
CancerEnD_129947	MMP27	102691487	102705806	102798566	102798847
CancerEnD_129948	MMP27	102691487	102705806	102798566	102798847
CancerEnD_129949	MMP27	102691487	102705806	102798566	102798847
CancerEnD_129950	MMP27	102691487	102705806	102798566	102798847
CancerEnD_129951	MMP3	102835801	102843803	102798566	102798847
CancerEnD_129952	MMP3	102835801	102843803	102798566	102798847
CancerEnD_129953	MMP3	102835801	102843803	102798566	102798847
CancerEnD_129954	MMP3	102835801	102843803	102798566	102798847
CancerEnD_129955	MMP3	102835801	102843803	102798566	102798847
CancerEnD_129956	MMP8	102711795	102727050	102798566	102798847
CancerEnD_129957	MMP8	102711795	102727050	102798566	102798847
CancerEnD_129958	MMP8	102711795	102727050	102798566	102798847
CancerEnD_129959	MMP8	102711795	102727050	102798566	102798847
CancerEnD_129960	MMP8	102711795	102727050	102798566	102798847
CancerEnD_129961	MMP10	102770503	102780628	102834259	102834268
CancerEnD_129962	MMP1	102789920	102798160	102834259	102834268
CancerEnD_129963	MMP3	102835801	102843803	102834259	102834268
CancerEnD_129964	MMP10	102770503	102780628	102867069	102867245
CancerEnD_129965	MMP1	102789920	102798160	102867069	102867245
CancerEnD_129966	MMP3	102835801	102843803	102867069	102867245
CancerEnD_129967	MMP3	102835801	102843803	102915030	102915337
CancerEnD_129968	DDI1	104036580	104039188	104128696	104129051
CancerEnD_129969	DDI1	104036580	104039188	104128696	104129051
CancerEnD_129970	CARD18	105137721	105531697	105048525	105048618
CancerEnD_129971	CARD18	105137721	105531697	105052298	105052756
CancerEnD_129972	CARD18	105137721	105531697	105060205	105060677
CancerEnD_129973	CARD18	105137721	105531697	105060205	105060677
CancerEnD_129974	CARD18	105137721	105531697	105061488	105061502
CancerEnD_129975	CARD18	105137721	105531697	105078816	105079071
CancerEnD_129976	CARD18	105137721	105531697	105090888	105091203
CancerEnD_129977	CARD18	105137721	105531697	105115100	105115515
CancerEnD_129978	ELMOD1	107591091	107666779	107540149	107540363
CancerEnD_129979	ELMOD1	107591091	107666779	107555925	107556135
CancerEnD_129980	C11orf87	109422120	109429114	109358669	109358908
CancerEnD_129981	GALNT18	11270876	11622005	11171786	11172049
CancerEnD_129982	PLET1	112248479	112260860	112188870	112189262
CancerEnD_129983	PLET1	112248479	112260860	112188870	112189262
CancerEnD_129984	PLET1	112248479	112260860	112188870	112189262
CancerEnD_129985	GALNT18	11270876	11622005	11265782	11265931
CancerEnD_129986	CLDN25	113779747	113780500	113828537	113828676
CancerEnD_129987	HTR3B	113904677	113946565	113828537	113828676
CancerEnD_129988	HTR3B	113904677	113946565	113902292	113902417
CancerEnD_129989	ZBTB16	114059593	114250676	114288977	114289308
CancerEnD_129990	ZBTB16	114059593	114250676	114309073	114309125
CancerEnD_129991	ZBTB16	114059593	114250676	114344821	114345220
CancerEnD_129992	MUC5B	1223066	1262172	1144773	1145129
CancerEnD_129993	MUC5B	1223066	1262172	1144773	1145129
CancerEnD_129994	MUC5B	1223066	1262172	1144773	1145129
CancerEnD_129995	MUC5B	1223066	1262172	1147842	1148157
CancerEnD_129996	MUC5B	1223066	1262172	1147842	1148157
CancerEnD_129997	MUC5B	1223066	1262172	1147842	1148157
CancerEnD_129998	MUC5B	1223066	1262172	1147842	1148157
CancerEnD_129999	APOA5	116789367	116792420	116697562	116697929
CancerEnD_130000	APOA5	116789367	116792420	116697562	116697929
CancerEnD_130001	APOA5	116789367	116792420	116697562	116697929
CancerEnD_130002	GALNT18	11270876	11622005	11713463	11713705
CancerEnD_130003	GALNT18	11270876	11622005	11713463	11713705
CancerEnD_130004	TMPRSS13	117900643	117929459	117803529	117803931
CancerEnD_130005	TMPRSS13	117900643	117929459	117803529	117803931
CancerEnD_130006	TMPRSS13	117900643	117929459	117805497	117805937
CancerEnD_130007	TMPRSS13	117900643	117929459	117805497	117805937
CancerEnD_130008	TMPRSS13	117900643	117929459	117805497	117805937
CancerEnD_130009	TMPRSS13	117900643	117929459	117815353	117815538
CancerEnD_130010	TMPRSS13	117900643	117929459	117817562	117817842
CancerEnD_130011	TMPRSS13	117900643	117929459	117819938	117820147
CancerEnD_130012	TMPRSS13	117900643	117929459	117822049	117822355
CancerEnD_130013	TMPRSS13	117900643	117929459	117822049	117822355
CancerEnD_130014	TMPRSS13	117900643	117929459	117831249	117831487
CancerEnD_130015	TMPRSS13	117900643	117929459	117841460	117841624
CancerEnD_130016	TMPRSS13	117900643	117929459	117844226	117844440
CancerEnD_130017	TMPRSS13	117900643	117929459	117845403	117845532
CancerEnD_130018	TMPRSS13	117900643	117929459	117848150	117848364
CancerEnD_130019	TMPRSS13	117900643	117929459	117849885	117850293
CancerEnD_130020	TMPRSS13	117900643	117929459	117849885	117850293
CancerEnD_130021	TMPRSS13	117900643	117929459	117850390	117851092
CancerEnD_130022	TMPRSS13	117900643	117929459	117850390	117851092
CancerEnD_130023	TMPRSS13	117900643	117929459	117850390	117851092
CancerEnD_130024	TMPRSS13	117900643	117929459	117850390	117851092
CancerEnD_130025	TMPRSS13	117900643	117929459	117852129	117852316
CancerEnD_130026	TMPRSS13	117900643	117929459	117853654	117853757
CancerEnD_130027	TMPRSS13	117900643	117929459	117873419	117873908
CancerEnD_130028	TMPRSS13	117900643	117929459	117873994	117874371
CancerEnD_130029	TMPRSS13	117900643	117929459	117878914	117879095
CancerEnD_130030	TMPRSS13	117900643	117929459	117879327	117879545
CancerEnD_130031	TMPRSS13	117900643	117929459	117881559	117881948
CancerEnD_130032	TMPRSS13	117900643	117929459	117881559	117881948
CancerEnD_130033	TMPRSS13	117900643	117929459	117881559	117881948
CancerEnD_130034	TMPRSS13	117900643	117929459	117882756	117883280
CancerEnD_130035	TMPRSS13	117900643	117929459	117889009	117889463
CancerEnD_130036	TMPRSS13	117900643	117929459	117889009	117889463
CancerEnD_130037	TMPRSS13	117900643	117929459	117889009	117889463
CancerEnD_130038	TMPRSS13	117900643	117929459	117931677	117931995
CancerEnD_130039	SCN4B	118133377	118152888	118051304	118051408
CancerEnD_130040	TMPRSS4	118077012	118121890	118051304	118051408
CancerEnD_130041	TMPRSS4	118077012	118121890	118146006	118146232
CancerEnD_130042	TMPRSS4	118077012	118121890	118148186	118148361
CancerEnD_130043	MPZL2	118253403	118264536	118153348	118153551
CancerEnD_130044	SCN4B	118133377	118152888	118153348	118153551
CancerEnD_130045	TMPRSS4	118077012	118121890	118153348	118153551
CancerEnD_130046	MPZL2	118253403	118264536	118187372	118187677
CancerEnD_130047	MPZL2	118253403	118264536	118187372	118187677
CancerEnD_130048	MPZL2	118253403	118264536	118187372	118187677
CancerEnD_130049	MPZL2	118253403	118264536	118187372	118187677
CancerEnD_130050	MPZL2	118253403	118264536	118187372	118187677
CancerEnD_130051	MPZL2	118253403	118264536	118187372	118187677
CancerEnD_130052	SCN4B	118133377	118152888	118187372	118187677
CancerEnD_130053	SCN4B	118133377	118152888	118187372	118187677
CancerEnD_130054	SCN4B	118133377	118152888	118187372	118187677
CancerEnD_130055	SCN4B	118133377	118152888	118187372	118187677
CancerEnD_130056	SCN4B	118133377	118152888	118187372	118187677
CancerEnD_130057	SCN4B	118133377	118152888	118187372	118187677
CancerEnD_130058	TMPRSS4	118077012	118121890	118187372	118187677
CancerEnD_130059	TMPRSS4	118077012	118121890	118187372	118187677
CancerEnD_130060	TMPRSS4	118077012	118121890	118187372	118187677
CancerEnD_130061	TMPRSS4	118077012	118121890	118187372	118187677
CancerEnD_130062	TMPRSS4	118077012	118121890	118187372	118187677
CancerEnD_130063	TMPRSS4	118077012	118121890	118187372	118187677
CancerEnD_130064	TREH	118657316	118679690	118562658	118562793
CancerEnD_130065	TREH	118657316	118679690	118570293	118570500
CancerEnD_130066	TREH	118657316	118679690	118691289	118691413
CancerEnD_130067	TREH	118657316	118679690	118740767	118741727
CancerEnD_130068	TREH	118657316	118679690	118740767	118741727
CancerEnD_130069	TREH	118657316	118679690	118740767	118741727
CancerEnD_130070	TREH	118657316	118679690	118740767	118741727
CancerEnD_130071	TREH	118657316	118679690	118743137	118743420
CancerEnD_130072	TREH	118657316	118679690	118747459	118747842
CancerEnD_130073	TREH	118657316	118679690	118748993	118749146
CancerEnD_130074	TREH	118657316	118679690	118748993	118749146
CancerEnD_130075	USP2	119355215	119381726	119303432	119303782
CancerEnD_130076	USP2	119355215	119381726	119303432	119303782
CancerEnD_130077	USP2	119355215	119381726	119303432	119303782
CancerEnD_130078	USP2	119355215	119381726	119341099	119341491
CancerEnD_130079	USP2	119355215	119381726	119351200	119351374
CancerEnD_130080	USP2	119355215	119381726	119383102	119383348
CancerEnD_130081	USP2	119355215	119381726	119395840	119396223
CancerEnD_130082	USP2	119355215	119381726	119395840	119396223
CancerEnD_130083	USP2	119355215	119381726	119395840	119396223
CancerEnD_130084	USP2	119355215	119381726	119454963	119455433
CancerEnD_130085	USP2	119355215	119381726	119454963	119455433
CancerEnD_130086	USP2	119355215	119381726	119454963	119455433
CancerEnD_130087	USP2	119355215	119381726	119461410	119461749
CancerEnD_130088	USP2	119355215	119381726	119465443	119465711
CancerEnD_130089	USP2	119355215	119381726	119465443	119465711
CancerEnD_130090	NECTIN1	119623408	119729084	119612950	119613345
CancerEnD_130091	NECTIN1	119623408	119729084	119615995	119616274
CancerEnD_130092	NECTIN1	119623408	119729084	119747572	119747587
CancerEnD_130093	TRIM29	120111275	120185529	120078906	120079218
CancerEnD_130094	TRIM29	120111275	120185529	120078906	120079218
CancerEnD_130095	TRIM29	120111275	120185529	120079363	120079802
CancerEnD_130096	TRIM29	120111275	120185529	120079363	120079802
CancerEnD_130097	TRIM29	120111275	120185529	120079363	120079802
CancerEnD_130098	TRIM29	120111275	120185529	120079363	120079802
CancerEnD_130099	TRIM29	120111275	120185529	120080670	120080875
CancerEnD_130100	POU2F3	120236640	120319944	120363124	120363469
CancerEnD_130101	DKK3	11963106	12009769	12063877	12064119
CancerEnD_130102	DKK3	11963106	12009769	12063877	12064119
CancerEnD_130103	MICAL2	12094008	12359144	12063877	12064119
CancerEnD_130104	MICAL2	12094008	12359144	12063877	12064119
CancerEnD_130105	DKK3	11963106	12009769	12065635	12065803
CancerEnD_130106	DKK3	11963106	12009769	12065635	12065803
CancerEnD_130107	MICAL2	12094008	12359144	12065635	12065803
CancerEnD_130108	MICAL2	12094008	12359144	12065635	12065803
CancerEnD_130109	DKK3	11963106	12009769	12097914	12098716
CancerEnD_130110	DKK3	11963106	12009769	12097914	12098716
CancerEnD_130111	DKK3	11963106	12009769	12097914	12098716
CancerEnD_130112	DKK3	11963106	12009769	12097914	12098716
CancerEnD_130113	DKK3	11963106	12009769	12097914	12098716
CancerEnD_130114	DKK3	11963106	12009769	12097914	12098716
CancerEnD_130115	DKK3	11963106	12009769	12097914	12098716
CancerEnD_130116	DKK3	11963106	12009769	12097914	12098716
CancerEnD_130117	DKK3	11963106	12009769	12097914	12098716
CancerEnD_130118	DKK3	11963106	12009769	12101706	12102070
CancerEnD_130119	DKK3	11963106	12009769	12109558	12109847
CancerEnD_130120	BLID	122115354	122116215	122049218	122049681
CancerEnD_130121	BLID	122115354	122116215	122049218	122049681
CancerEnD_130122	BLID	122115354	122116215	122049218	122049681
CancerEnD_130123	BLID	122115354	122116215	122049218	122049681
CancerEnD_130124	BLID	122115354	122116215	122052220	122052515
CancerEnD_130125	BLID	122115354	122116215	122052220	122052515
CancerEnD_130126	BLID	122115354	122116215	122059856	122060218
CancerEnD_130127	BLID	122115354	122116215	122059856	122060218
CancerEnD_130128	BLID	122115354	122116215	122059856	122060218
CancerEnD_130129	BLID	122115354	122116215	122063445	122063834
CancerEnD_130130	BLID	122115354	122116215	122063445	122063834
CancerEnD_130131	BLID	122115354	122116215	122063445	122063834
CancerEnD_130132	BLID	122115354	122116215	122063445	122063834
CancerEnD_130133	BLID	122115354	122116215	122072667	122072944
CancerEnD_130134	BLID	122115354	122116215	122072667	122072944
CancerEnD_130135	BLID	122115354	122116215	122080743	122080920
CancerEnD_130136	BLID	122115354	122116215	122086038	122086153
CancerEnD_130137	BLID	122115354	122116215	122100461	122100655
CancerEnD_130138	BLID	122115354	122116215	122100877	122101142
CancerEnD_130139	BLID	122115354	122116215	122177708	122178168
CancerEnD_130140	BLID	122115354	122116215	122177708	122178168
CancerEnD_130141	BLID	122115354	122116215	122177708	122178168
CancerEnD_130142	BLID	122115354	122116215	122177708	122178168
CancerEnD_130143	BLID	122115354	122116215	122177708	122178168
CancerEnD_130144	BLID	122115354	122116215	122190699	122191055
CancerEnD_130145	BLID	122115354	122116215	122190699	122191055
CancerEnD_130146	BLID	122115354	122116215	122190699	122191055
CancerEnD_130147	BSX	122977570	122981720	122888881	122889273
CancerEnD_130148	BSX	122977570	122981720	122936469	122936659
CancerEnD_130149	BSX	122977570	122981720	122940079	122940521
CancerEnD_130150	BSX	122977570	122981720	123077641	123077822
CancerEnD_130151	OR10S1	123976661	123977781	123879192	123879570
CancerEnD_130152	OR10S1	123976661	123977781	123879192	123879570
CancerEnD_130153	OR10S1	123976661	123977781	123879192	123879570
CancerEnD_130154	OR10S1	123976661	123977781	123879192	123879570
CancerEnD_130155	OR10S1	123976661	123977781	123879192	123879570
CancerEnD_130156	OR4D5	123939543	123940637	123879192	123879570
CancerEnD_130157	OR4D5	123939543	123940637	123879192	123879570
CancerEnD_130158	OR4D5	123939543	123940637	123879192	123879570
CancerEnD_130159	OR4D5	123939543	123940637	123879192	123879570
CancerEnD_130160	OR4D5	123939543	123940637	123879192	123879570
CancerEnD_130161	OR6M1	123805335	123806387	123879192	123879570
CancerEnD_130162	OR6M1	123805335	123806387	123879192	123879570
CancerEnD_130163	OR6M1	123805335	123806387	123879192	123879570
CancerEnD_130164	OR6M1	123805335	123806387	123879192	123879570
CancerEnD_130165	OR6M1	123805335	123806387	123879192	123879570
CancerEnD_130166	OR6T1	123942785	123943873	123879192	123879570
CancerEnD_130167	OR6T1	123942785	123943873	123879192	123879570
CancerEnD_130168	OR6T1	123942785	123943873	123879192	123879570
CancerEnD_130169	OR6T1	123942785	123943873	123879192	123879570
CancerEnD_130170	OR6T1	123942785	123943873	123879192	123879570
CancerEnD_130171	OR8D4	123902167	123909229	123879192	123879570
CancerEnD_130172	OR8D4	123902167	123909229	123879192	123879570
CancerEnD_130173	OR8D4	123902167	123909229	123879192	123879570
CancerEnD_130174	OR8D4	123902167	123909229	123879192	123879570
CancerEnD_130175	OR8D4	123902167	123909229	123879192	123879570
CancerEnD_130176	OR10S1	123976661	123977781	123941712	123941923
CancerEnD_130177	OR10S1	123976661	123977781	123941712	123941923
CancerEnD_130178	OR10S1	123976661	123977781	123941712	123941923
CancerEnD_130179	OR10S1	123976661	123977781	123941712	123941923
CancerEnD_130180	OR10S1	123976661	123977781	123941712	123941923
CancerEnD_130181	OR10S1	123976661	123977781	123941712	123941923
CancerEnD_130182	OR10S1	123976661	123977781	123941712	123941923
CancerEnD_130183	OR10S1	123976661	123977781	123941712	123941923
CancerEnD_130184	OR4D5	123939543	123940637	123941712	123941923
CancerEnD_130185	OR4D5	123939543	123940637	123941712	123941923
CancerEnD_130186	OR4D5	123939543	123940637	123941712	123941923
CancerEnD_130187	OR4D5	123939543	123940637	123941712	123941923
CancerEnD_130188	OR4D5	123939543	123940637	123941712	123941923
CancerEnD_130189	OR4D5	123939543	123940637	123941712	123941923
CancerEnD_130190	OR4D5	123939543	123940637	123941712	123941923
CancerEnD_130191	OR4D5	123939543	123940637	123941712	123941923
CancerEnD_130192	OR6T1	123942785	123943873	123941712	123941923
CancerEnD_130193	OR6T1	123942785	123943873	123941712	123941923
CancerEnD_130194	OR6T1	123942785	123943873	123941712	123941923
CancerEnD_130195	OR6T1	123942785	123943873	123941712	123941923
CancerEnD_130196	OR6T1	123942785	123943873	123941712	123941923
CancerEnD_130197	OR6T1	123942785	123943873	123941712	123941923
CancerEnD_130198	OR6T1	123942785	123943873	123941712	123941923
CancerEnD_130199	OR6T1	123942785	123943873	123941712	123941923
CancerEnD_130200	OR8D4	123902167	123909229	123941712	123941923
CancerEnD_130201	OR8D4	123902167	123909229	123941712	123941923
CancerEnD_130202	OR8D4	123902167	123909229	123941712	123941923
CancerEnD_130203	OR8D4	123902167	123909229	123941712	123941923
CancerEnD_130204	OR8D4	123902167	123909229	123941712	123941923
CancerEnD_130205	OR8D4	123902167	123909229	123941712	123941923
CancerEnD_130206	OR8D4	123902167	123909229	123941712	123941923
CancerEnD_130207	OR8D4	123902167	123909229	123941712	123941923
CancerEnD_130208	OR10S1	123976661	123977781	123945702	123946055
CancerEnD_130209	OR4D5	123939543	123940637	123945702	123946055
CancerEnD_130210	OR6T1	123942785	123943873	123945702	123946055
CancerEnD_130211	OR8D4	123902167	123909229	123945702	123946055
CancerEnD_130212	OR10S1	123976661	123977781	123948297	123948692
CancerEnD_130213	OR10S1	123976661	123977781	123948297	123948692
CancerEnD_130214	OR10S1	123976661	123977781	123948297	123948692
CancerEnD_130215	OR10S1	123976661	123977781	123948297	123948692
CancerEnD_130216	OR10S1	123976661	123977781	123948297	123948692
CancerEnD_130217	OR10S1	123976661	123977781	123948297	123948692
CancerEnD_130218	OR10S1	123976661	123977781	123948297	123948692
CancerEnD_130219	OR10S1	123976661	123977781	123948297	123948692
CancerEnD_130220	OR10S1	123976661	123977781	123948297	123948692
CancerEnD_130221	OR10S1	123976661	123977781	123948297	123948692
CancerEnD_130222	OR10S1	123976661	123977781	123948297	123948692
CancerEnD_130223	OR10S1	123976661	123977781	123948297	123948692
CancerEnD_130224	OR10S1	123976661	123977781	123948297	123948692
CancerEnD_130225	OR10S1	123976661	123977781	123948297	123948692
CancerEnD_130226	OR10S1	123976661	123977781	123948297	123948692
CancerEnD_130227	OR10S1	123976661	123977781	123948297	123948692
CancerEnD_130228	OR10S1	123976661	123977781	123948297	123948692
CancerEnD_130229	OR10S1	123976661	123977781	123948297	123948692
CancerEnD_130230	OR10S1	123976661	123977781	123948297	123948692
CancerEnD_130231	OR10S1	123976661	123977781	123948297	123948692
CancerEnD_130232	OR4D5	123939543	123940637	123948297	123948692
CancerEnD_130233	OR4D5	123939543	123940637	123948297	123948692
CancerEnD_130234	OR4D5	123939543	123940637	123948297	123948692
CancerEnD_130235	OR4D5	123939543	123940637	123948297	123948692
CancerEnD_130236	OR4D5	123939543	123940637	123948297	123948692
CancerEnD_130237	OR4D5	123939543	123940637	123948297	123948692
CancerEnD_130238	OR4D5	123939543	123940637	123948297	123948692
CancerEnD_130239	OR4D5	123939543	123940637	123948297	123948692
CancerEnD_130240	OR4D5	123939543	123940637	123948297	123948692
CancerEnD_130241	OR4D5	123939543	123940637	123948297	123948692
CancerEnD_130242	OR4D5	123939543	123940637	123948297	123948692
CancerEnD_130243	OR4D5	123939543	123940637	123948297	123948692
CancerEnD_130244	OR4D5	123939543	123940637	123948297	123948692
CancerEnD_130245	OR4D5	123939543	123940637	123948297	123948692
CancerEnD_130246	OR4D5	123939543	123940637	123948297	123948692
CancerEnD_130247	OR4D5	123939543	123940637	123948297	123948692
CancerEnD_130248	OR4D5	123939543	123940637	123948297	123948692
CancerEnD_130249	OR4D5	123939543	123940637	123948297	123948692
CancerEnD_130250	OR4D5	123939543	123940637	123948297	123948692
CancerEnD_130251	OR4D5	123939543	123940637	123948297	123948692
CancerEnD_130252	OR6T1	123942785	123943873	123948297	123948692
CancerEnD_130253	OR6T1	123942785	123943873	123948297	123948692
CancerEnD_130254	OR6T1	123942785	123943873	123948297	123948692
CancerEnD_130255	OR6T1	123942785	123943873	123948297	123948692
CancerEnD_130256	OR6T1	123942785	123943873	123948297	123948692
CancerEnD_130257	OR6T1	123942785	123943873	123948297	123948692
CancerEnD_130258	OR6T1	123942785	123943873	123948297	123948692
CancerEnD_130259	OR6T1	123942785	123943873	123948297	123948692
CancerEnD_130260	OR6T1	123942785	123943873	123948297	123948692
CancerEnD_130261	OR6T1	123942785	123943873	123948297	123948692
CancerEnD_130262	OR6T1	123942785	123943873	123948297	123948692
CancerEnD_130263	OR6T1	123942785	123943873	123948297	123948692
CancerEnD_130264	OR6T1	123942785	123943873	123948297	123948692
CancerEnD_130265	OR6T1	123942785	123943873	123948297	123948692
CancerEnD_130266	OR6T1	123942785	123943873	123948297	123948692
CancerEnD_130267	OR6T1	123942785	123943873	123948297	123948692
CancerEnD_130268	OR6T1	123942785	123943873	123948297	123948692
CancerEnD_130269	OR6T1	123942785	123943873	123948297	123948692
CancerEnD_130270	OR6T1	123942785	123943873	123948297	123948692
CancerEnD_130271	OR6T1	123942785	123943873	123948297	123948692
CancerEnD_130272	OR8D4	123902167	123909229	123948297	123948692
CancerEnD_130273	OR8D4	123902167	123909229	123948297	123948692
CancerEnD_130274	OR8D4	123902167	123909229	123948297	123948692
CancerEnD_130275	OR8D4	123902167	123909229	123948297	123948692
CancerEnD_130276	OR8D4	123902167	123909229	123948297	123948692
CancerEnD_130277	OR8D4	123902167	123909229	123948297	123948692
CancerEnD_130278	OR8D4	123902167	123909229	123948297	123948692
CancerEnD_130279	OR8D4	123902167	123909229	123948297	123948692
CancerEnD_130280	OR8D4	123902167	123909229	123948297	123948692
CancerEnD_130281	OR8D4	123902167	123909229	123948297	123948692
CancerEnD_130282	OR8D4	123902167	123909229	123948297	123948692
CancerEnD_130283	OR8D4	123902167	123909229	123948297	123948692
CancerEnD_130284	OR8D4	123902167	123909229	123948297	123948692
CancerEnD_130285	OR8D4	123902167	123909229	123948297	123948692
CancerEnD_130286	OR8D4	123902167	123909229	123948297	123948692
CancerEnD_130287	OR8D4	123902167	123909229	123948297	123948692
CancerEnD_130288	OR8D4	123902167	123909229	123948297	123948692
CancerEnD_130289	OR8D4	123902167	123909229	123948297	123948692
CancerEnD_130290	OR8D4	123902167	123909229	123948297	123948692
CancerEnD_130291	OR8D4	123902167	123909229	123948297	123948692
CancerEnD_130292	OR10S1	123976661	123977781	123949311	123949466
CancerEnD_130293	OR4D5	123939543	123940637	123949311	123949466
CancerEnD_130294	OR6T1	123942785	123943873	123949311	123949466
CancerEnD_130295	OR8D4	123902167	123909229	123949311	123949466
CancerEnD_130296	OR10S1	123976661	123977781	123950495	123950749
CancerEnD_130297	OR10S1	123976661	123977781	123950495	123950749
CancerEnD_130298	OR10S1	123976661	123977781	123950495	123950749
CancerEnD_130299	OR10S1	123976661	123977781	123950495	123950749
CancerEnD_130300	OR4D5	123939543	123940637	123950495	123950749
CancerEnD_130301	OR4D5	123939543	123940637	123950495	123950749
CancerEnD_130302	OR4D5	123939543	123940637	123950495	123950749
CancerEnD_130303	OR4D5	123939543	123940637	123950495	123950749
CancerEnD_130304	OR6T1	123942785	123943873	123950495	123950749
CancerEnD_130305	OR6T1	123942785	123943873	123950495	123950749
CancerEnD_130306	OR6T1	123942785	123943873	123950495	123950749
CancerEnD_130307	OR6T1	123942785	123943873	123950495	123950749
CancerEnD_130308	OR8D4	123902167	123909229	123950495	123950749
CancerEnD_130309	OR8D4	123902167	123909229	123950495	123950749
CancerEnD_130310	OR8D4	123902167	123909229	123950495	123950749
CancerEnD_130311	OR8D4	123902167	123909229	123950495	123950749
CancerEnD_130312	OR10S1	123976661	123977781	123951200	123951810
CancerEnD_130313	OR10S1	123976661	123977781	123951200	123951810
CancerEnD_130314	OR10S1	123976661	123977781	123951200	123951810
CancerEnD_130315	OR10S1	123976661	123977781	123951200	123951810
CancerEnD_130316	OR10S1	123976661	123977781	123951200	123951810
CancerEnD_130317	OR10S1	123976661	123977781	123951200	123951810
CancerEnD_130318	OR10S1	123976661	123977781	123951200	123951810
CancerEnD_130319	OR10S1	123976661	123977781	123951200	123951810
CancerEnD_130320	OR10S1	123976661	123977781	123951200	123951810
CancerEnD_130321	OR10S1	123976661	123977781	123951200	123951810
CancerEnD_130322	OR10S1	123976661	123977781	123951200	123951810
CancerEnD_130323	OR10S1	123976661	123977781	123951200	123951810
CancerEnD_130324	OR10S1	123976661	123977781	123951200	123951810
CancerEnD_130325	OR10S1	123976661	123977781	123951200	123951810
CancerEnD_130326	OR10S1	123976661	123977781	123951200	123951810
CancerEnD_130327	OR10S1	123976661	123977781	123951200	123951810
CancerEnD_130328	OR10S1	123976661	123977781	123951200	123951810
CancerEnD_130329	OR10S1	123976661	123977781	123951200	123951810
CancerEnD_130330	OR10S1	123976661	123977781	123951200	123951810
CancerEnD_130331	OR10S1	123976661	123977781	123951200	123951810
CancerEnD_130332	OR10S1	123976661	123977781	123951200	123951810
CancerEnD_130333	OR10S1	123976661	123977781	123951200	123951810
CancerEnD_130334	OR10S1	123976661	123977781	123951200	123951810
CancerEnD_130335	OR10S1	123976661	123977781	123951200	123951810
CancerEnD_130336	OR4D5	123939543	123940637	123951200	123951810
CancerEnD_130337	OR4D5	123939543	123940637	123951200	123951810
CancerEnD_130338	OR4D5	123939543	123940637	123951200	123951810
CancerEnD_130339	OR4D5	123939543	123940637	123951200	123951810
CancerEnD_130340	OR4D5	123939543	123940637	123951200	123951810
CancerEnD_130341	OR4D5	123939543	123940637	123951200	123951810
CancerEnD_130342	OR4D5	123939543	123940637	123951200	123951810
CancerEnD_130343	OR4D5	123939543	123940637	123951200	123951810
CancerEnD_130344	OR4D5	123939543	123940637	123951200	123951810
CancerEnD_130345	OR4D5	123939543	123940637	123951200	123951810
CancerEnD_130346	OR4D5	123939543	123940637	123951200	123951810
CancerEnD_130347	OR4D5	123939543	123940637	123951200	123951810
CancerEnD_130348	OR4D5	123939543	123940637	123951200	123951810
CancerEnD_130349	OR4D5	123939543	123940637	123951200	123951810
CancerEnD_130350	OR4D5	123939543	123940637	123951200	123951810
CancerEnD_130351	OR4D5	123939543	123940637	123951200	123951810
CancerEnD_130352	OR4D5	123939543	123940637	123951200	123951810
CancerEnD_130353	OR4D5	123939543	123940637	123951200	123951810
CancerEnD_130354	OR4D5	123939543	123940637	123951200	123951810
CancerEnD_130355	OR4D5	123939543	123940637	123951200	123951810
CancerEnD_130356	OR4D5	123939543	123940637	123951200	123951810
CancerEnD_130357	OR4D5	123939543	123940637	123951200	123951810
CancerEnD_130358	OR4D5	123939543	123940637	123951200	123951810
CancerEnD_130359	OR4D5	123939543	123940637	123951200	123951810
CancerEnD_130360	OR6T1	123942785	123943873	123951200	123951810
CancerEnD_130361	OR6T1	123942785	123943873	123951200	123951810
CancerEnD_130362	OR6T1	123942785	123943873	123951200	123951810
CancerEnD_130363	OR6T1	123942785	123943873	123951200	123951810
CancerEnD_130364	OR6T1	123942785	123943873	123951200	123951810
CancerEnD_130365	OR6T1	123942785	123943873	123951200	123951810
CancerEnD_130366	OR6T1	123942785	123943873	123951200	123951810
CancerEnD_130367	OR6T1	123942785	123943873	123951200	123951810
CancerEnD_130368	OR6T1	123942785	123943873	123951200	123951810
CancerEnD_130369	OR6T1	123942785	123943873	123951200	123951810
CancerEnD_130370	OR6T1	123942785	123943873	123951200	123951810
CancerEnD_130371	OR6T1	123942785	123943873	123951200	123951810
CancerEnD_130372	OR6T1	123942785	123943873	123951200	123951810
CancerEnD_130373	OR6T1	123942785	123943873	123951200	123951810
CancerEnD_130374	OR6T1	123942785	123943873	123951200	123951810
CancerEnD_130375	OR6T1	123942785	123943873	123951200	123951810
CancerEnD_130376	OR6T1	123942785	123943873	123951200	123951810
CancerEnD_130377	OR6T1	123942785	123943873	123951200	123951810
CancerEnD_130378	OR6T1	123942785	123943873	123951200	123951810
CancerEnD_130379	OR6T1	123942785	123943873	123951200	123951810
CancerEnD_130380	OR6T1	123942785	123943873	123951200	123951810
CancerEnD_130381	OR6T1	123942785	123943873	123951200	123951810
CancerEnD_130382	OR6T1	123942785	123943873	123951200	123951810
CancerEnD_130383	OR6T1	123942785	123943873	123951200	123951810
CancerEnD_130384	OR8D4	123902167	123909229	123951200	123951810
CancerEnD_130385	OR8D4	123902167	123909229	123951200	123951810
CancerEnD_130386	OR8D4	123902167	123909229	123951200	123951810
CancerEnD_130387	OR8D4	123902167	123909229	123951200	123951810
CancerEnD_130388	OR8D4	123902167	123909229	123951200	123951810
CancerEnD_130389	OR8D4	123902167	123909229	123951200	123951810
CancerEnD_130390	OR8D4	123902167	123909229	123951200	123951810
CancerEnD_130391	OR8D4	123902167	123909229	123951200	123951810
CancerEnD_130392	OR8D4	123902167	123909229	123951200	123951810
CancerEnD_130393	OR8D4	123902167	123909229	123951200	123951810
CancerEnD_130394	OR8D4	123902167	123909229	123951200	123951810
CancerEnD_130395	OR8D4	123902167	123909229	123951200	123951810
CancerEnD_130396	OR8D4	123902167	123909229	123951200	123951810
CancerEnD_130397	OR8D4	123902167	123909229	123951200	123951810
CancerEnD_130398	OR8D4	123902167	123909229	123951200	123951810
CancerEnD_130399	OR8D4	123902167	123909229	123951200	123951810
CancerEnD_130400	OR8D4	123902167	123909229	123951200	123951810
CancerEnD_130401	OR8D4	123902167	123909229	123951200	123951810
CancerEnD_130402	OR8D4	123902167	123909229	123951200	123951810
CancerEnD_130403	OR8D4	123902167	123909229	123951200	123951810
CancerEnD_130404	OR8D4	123902167	123909229	123951200	123951810
CancerEnD_130405	OR8D4	123902167	123909229	123951200	123951810
CancerEnD_130406	OR8D4	123902167	123909229	123951200	123951810
CancerEnD_130407	OR8D4	123902167	123909229	123951200	123951810
CancerEnD_130408	OR10S1	123976661	123977781	123957354	123957540
CancerEnD_130409	OR10S1	123976661	123977781	123957354	123957540
CancerEnD_130410	OR10S1	123976661	123977781	123957354	123957540
CancerEnD_130411	OR10S1	123976661	123977781	123957354	123957540
CancerEnD_130412	OR10S1	123976661	123977781	123957354	123957540
CancerEnD_130413	OR10S1	123976661	123977781	123957354	123957540
CancerEnD_130414	OR10S1	123976661	123977781	123957354	123957540
CancerEnD_130415	OR10S1	123976661	123977781	123957354	123957540
CancerEnD_130416	OR10S1	123976661	123977781	123957354	123957540
CancerEnD_130417	OR10S1	123976661	123977781	123957354	123957540
CancerEnD_130418	OR10S1	123976661	123977781	123957354	123957540
CancerEnD_130419	OR10S1	123976661	123977781	123957354	123957540
CancerEnD_130420	OR4D5	123939543	123940637	123957354	123957540
CancerEnD_130421	OR4D5	123939543	123940637	123957354	123957540
CancerEnD_130422	OR4D5	123939543	123940637	123957354	123957540
CancerEnD_130423	OR4D5	123939543	123940637	123957354	123957540
CancerEnD_130424	OR4D5	123939543	123940637	123957354	123957540
CancerEnD_130425	OR4D5	123939543	123940637	123957354	123957540
CancerEnD_130426	OR4D5	123939543	123940637	123957354	123957540
CancerEnD_130427	OR4D5	123939543	123940637	123957354	123957540
CancerEnD_130428	OR4D5	123939543	123940637	123957354	123957540
CancerEnD_130429	OR4D5	123939543	123940637	123957354	123957540
CancerEnD_130430	OR4D5	123939543	123940637	123957354	123957540
CancerEnD_130431	OR4D5	123939543	123940637	123957354	123957540
CancerEnD_130432	OR6T1	123942785	123943873	123957354	123957540
CancerEnD_130433	OR6T1	123942785	123943873	123957354	123957540
CancerEnD_130434	OR6T1	123942785	123943873	123957354	123957540
CancerEnD_130435	OR6T1	123942785	123943873	123957354	123957540
CancerEnD_130436	OR6T1	123942785	123943873	123957354	123957540
CancerEnD_130437	OR6T1	123942785	123943873	123957354	123957540
CancerEnD_130438	OR6T1	123942785	123943873	123957354	123957540
CancerEnD_130439	OR6T1	123942785	123943873	123957354	123957540
CancerEnD_130440	OR6T1	123942785	123943873	123957354	123957540
CancerEnD_130441	OR6T1	123942785	123943873	123957354	123957540
CancerEnD_130442	OR6T1	123942785	123943873	123957354	123957540
CancerEnD_130443	OR6T1	123942785	123943873	123957354	123957540
CancerEnD_130444	OR8D4	123902167	123909229	123957354	123957540
CancerEnD_130445	OR8D4	123902167	123909229	123957354	123957540
CancerEnD_130446	OR8D4	123902167	123909229	123957354	123957540
CancerEnD_130447	OR8D4	123902167	123909229	123957354	123957540
CancerEnD_130448	OR8D4	123902167	123909229	123957354	123957540
CancerEnD_130449	OR8D4	123902167	123909229	123957354	123957540
CancerEnD_130450	OR8D4	123902167	123909229	123957354	123957540
CancerEnD_130451	OR8D4	123902167	123909229	123957354	123957540
CancerEnD_130452	OR8D4	123902167	123909229	123957354	123957540
CancerEnD_130453	OR8D4	123902167	123909229	123957354	123957540
CancerEnD_130454	OR8D4	123902167	123909229	123957354	123957540
CancerEnD_130455	OR8D4	123902167	123909229	123957354	123957540
CancerEnD_130456	OR10S1	123976661	123977781	123984777	123984974
CancerEnD_130457	OR10S1	123976661	123977781	123984777	123984974
CancerEnD_130458	OR10S1	123976661	123977781	123984777	123984974
CancerEnD_130459	OR10S1	123976661	123977781	123984777	123984974
CancerEnD_130460	OR10S1	123976661	123977781	123984777	123984974
CancerEnD_130461	OR10S1	123976661	123977781	123984777	123984974
CancerEnD_130462	OR10S1	123976661	123977781	123984777	123984974
CancerEnD_130463	OR10S1	123976661	123977781	123984777	123984974
CancerEnD_130464	OR4D5	123939543	123940637	123984777	123984974
CancerEnD_130465	OR4D5	123939543	123940637	123984777	123984974
CancerEnD_130466	OR4D5	123939543	123940637	123984777	123984974
CancerEnD_130467	OR4D5	123939543	123940637	123984777	123984974
CancerEnD_130468	OR4D5	123939543	123940637	123984777	123984974
CancerEnD_130469	OR4D5	123939543	123940637	123984777	123984974
CancerEnD_130470	OR4D5	123939543	123940637	123984777	123984974
CancerEnD_130471	OR4D5	123939543	123940637	123984777	123984974
CancerEnD_130472	OR6T1	123942785	123943873	123984777	123984974
CancerEnD_130473	OR6T1	123942785	123943873	123984777	123984974
CancerEnD_130474	OR6T1	123942785	123943873	123984777	123984974
CancerEnD_130475	OR6T1	123942785	123943873	123984777	123984974
CancerEnD_130476	OR6T1	123942785	123943873	123984777	123984974
CancerEnD_130477	OR6T1	123942785	123943873	123984777	123984974
CancerEnD_130478	OR6T1	123942785	123943873	123984777	123984974
CancerEnD_130479	OR6T1	123942785	123943873	123984777	123984974
CancerEnD_130480	OR8D4	123902167	123909229	123984777	123984974
CancerEnD_130481	OR8D4	123902167	123909229	123984777	123984974
CancerEnD_130482	OR8D4	123902167	123909229	123984777	123984974
CancerEnD_130483	OR8D4	123902167	123909229	123984777	123984974
CancerEnD_130484	OR8D4	123902167	123909229	123984777	123984974
CancerEnD_130485	OR8D4	123902167	123909229	123984777	123984974
CancerEnD_130486	OR8D4	123902167	123909229	123984777	123984974
CancerEnD_130487	OR8D4	123902167	123909229	123984777	123984974
CancerEnD_130488	OR10S1	123976661	123977781	124048157	124048385
CancerEnD_130489	OR10S1	123976661	123977781	124062644	124062948
CancerEnD_130490	OR10S1	123976661	123977781	124062644	124062948
CancerEnD_130491	OR10S1	123976661	123977781	124062644	124062948
CancerEnD_130492	OR8B3	124395534	124399024	124333152	124333516
CancerEnD_130493	OR8B3	124395534	124399024	124333152	124333516
CancerEnD_130494	OR8B3	124395534	124399024	124333152	124333516
CancerEnD_130495	OR8B3	124395534	124399024	124333152	124333516
CancerEnD_130496	OR8B3	124395534	124399024	124333152	124333516
CancerEnD_130497	OR8B3	124395534	124399024	124333152	124333516
CancerEnD_130498	OR8B3	124395534	124399024	124333152	124333516
CancerEnD_130499	OR8B3	124395534	124399024	124333152	124333516
CancerEnD_130500	OR8B4	124423904	124424893	124333152	124333516
CancerEnD_130501	OR8B4	124423904	124424893	124333152	124333516
CancerEnD_130502	OR8B4	124423904	124424893	124333152	124333516
CancerEnD_130503	OR8B4	124423904	124424893	124333152	124333516
CancerEnD_130504	OR8B4	124423904	124424893	124333152	124333516
CancerEnD_130505	OR8B4	124423904	124424893	124333152	124333516
CancerEnD_130506	OR8B4	124423904	124424893	124333152	124333516
CancerEnD_130507	OR8B4	124423904	124424893	124333152	124333516
CancerEnD_130508	OR8D2	124319238	124320288	124333152	124333516
CancerEnD_130509	OR8D2	124319238	124320288	124333152	124333516
CancerEnD_130510	OR8D2	124319238	124320288	124333152	124333516
CancerEnD_130511	OR8D2	124319238	124320288	124333152	124333516
CancerEnD_130512	OR8D2	124319238	124320288	124333152	124333516
CancerEnD_130513	OR8D2	124319238	124320288	124333152	124333516
CancerEnD_130514	OR8D2	124319238	124320288	124333152	124333516
CancerEnD_130515	OR8D2	124319238	124320288	124333152	124333516
CancerEnD_130516	OR8G5	124256376	124266218	124333152	124333516
CancerEnD_130517	OR8G5	124256376	124266218	124333152	124333516
CancerEnD_130518	OR8G5	124256376	124266218	124333152	124333516
CancerEnD_130519	OR8G5	124256376	124266218	124333152	124333516
CancerEnD_130520	OR8G5	124256376	124266218	124333152	124333516
CancerEnD_130521	OR8G5	124256376	124266218	124333152	124333516
CancerEnD_130522	OR8G5	124256376	124266218	124333152	124333516
CancerEnD_130523	OR8G5	124256376	124266218	124333152	124333516
CancerEnD_130524	OR8B3	124395534	124399024	124391253	124391530
CancerEnD_130525	OR8B3	124395534	124399024	124391253	124391530
CancerEnD_130526	OR8B3	124395534	124399024	124391253	124391530
CancerEnD_130527	OR8B3	124395534	124399024	124391253	124391530
CancerEnD_130528	OR8B3	124395534	124399024	124391253	124391530
CancerEnD_130529	OR8B3	124395534	124399024	124391253	124391530
CancerEnD_130530	OR8B3	124395534	124399024	124391253	124391530
CancerEnD_130531	OR8B3	124395534	124399024	124391253	124391530
CancerEnD_130532	OR8B3	124395534	124399024	124391253	124391530
CancerEnD_130533	OR8B3	124395534	124399024	124391253	124391530
CancerEnD_130534	OR8B3	124395534	124399024	124391253	124391530
CancerEnD_130535	OR8B3	124395534	124399024	124391253	124391530
CancerEnD_130536	OR8B4	124423904	124424893	124391253	124391530
CancerEnD_130537	OR8B4	124423904	124424893	124391253	124391530
CancerEnD_130538	OR8B4	124423904	124424893	124391253	124391530
CancerEnD_130539	OR8B4	124423904	124424893	124391253	124391530
CancerEnD_130540	OR8B4	124423904	124424893	124391253	124391530
CancerEnD_130541	OR8B4	124423904	124424893	124391253	124391530
CancerEnD_130542	OR8B4	124423904	124424893	124391253	124391530
CancerEnD_130543	OR8B4	124423904	124424893	124391253	124391530
CancerEnD_130544	OR8B4	124423904	124424893	124391253	124391530
CancerEnD_130545	OR8B4	124423904	124424893	124391253	124391530
CancerEnD_130546	OR8B4	124423904	124424893	124391253	124391530
CancerEnD_130547	OR8B4	124423904	124424893	124391253	124391530
CancerEnD_130548	OR8B8	124437445	124445696	124391253	124391530
CancerEnD_130549	OR8B8	124437445	124445696	124391253	124391530
CancerEnD_130550	OR8B8	124437445	124445696	124391253	124391530
CancerEnD_130551	OR8B8	124437445	124445696	124391253	124391530
CancerEnD_130552	OR8B8	124437445	124445696	124391253	124391530
CancerEnD_130553	OR8B8	124437445	124445696	124391253	124391530
CancerEnD_130554	OR8B8	124437445	124445696	124391253	124391530
CancerEnD_130555	OR8B8	124437445	124445696	124391253	124391530
CancerEnD_130556	OR8B8	124437445	124445696	124391253	124391530
CancerEnD_130557	OR8B8	124437445	124445696	124391253	124391530
CancerEnD_130558	OR8B8	124437445	124445696	124391253	124391530
CancerEnD_130559	OR8B8	124437445	124445696	124391253	124391530
CancerEnD_130560	OR8D2	124319238	124320288	124391253	124391530
CancerEnD_130561	OR8D2	124319238	124320288	124391253	124391530
CancerEnD_130562	OR8D2	124319238	124320288	124391253	124391530
CancerEnD_130563	OR8D2	124319238	124320288	124391253	124391530
CancerEnD_130564	OR8D2	124319238	124320288	124391253	124391530
CancerEnD_130565	OR8D2	124319238	124320288	124391253	124391530
CancerEnD_130566	OR8D2	124319238	124320288	124391253	124391530
CancerEnD_130567	OR8D2	124319238	124320288	124391253	124391530
CancerEnD_130568	OR8D2	124319238	124320288	124391253	124391530
CancerEnD_130569	OR8D2	124319238	124320288	124391253	124391530
CancerEnD_130570	OR8D2	124319238	124320288	124391253	124391530
CancerEnD_130571	OR8D2	124319238	124320288	124391253	124391530
CancerEnD_130572	OR8B3	124395534	124399024	124403880	124404281
CancerEnD_130573	OR8B3	124395534	124399024	124403880	124404281
CancerEnD_130574	OR8B3	124395534	124399024	124403880	124404281
CancerEnD_130575	OR8B3	124395534	124399024	124403880	124404281
CancerEnD_130576	OR8B3	124395534	124399024	124403880	124404281
CancerEnD_130577	OR8B3	124395534	124399024	124403880	124404281
CancerEnD_130578	OR8B3	124395534	124399024	124403880	124404281
CancerEnD_130579	OR8B3	124395534	124399024	124403880	124404281
CancerEnD_130580	OR8B3	124395534	124399024	124403880	124404281
CancerEnD_130581	OR8B3	124395534	124399024	124403880	124404281
CancerEnD_130582	OR8B3	124395534	124399024	124403880	124404281
CancerEnD_130583	OR8B3	124395534	124399024	124403880	124404281
CancerEnD_130584	OR8B3	124395534	124399024	124403880	124404281
CancerEnD_130585	OR8B3	124395534	124399024	124403880	124404281
CancerEnD_130586	OR8B3	124395534	124399024	124403880	124404281
CancerEnD_130587	OR8B3	124395534	124399024	124403880	124404281
CancerEnD_130588	OR8B4	124423904	124424893	124403880	124404281
CancerEnD_130589	OR8B4	124423904	124424893	124403880	124404281
CancerEnD_130590	OR8B4	124423904	124424893	124403880	124404281
CancerEnD_130591	OR8B4	124423904	124424893	124403880	124404281
CancerEnD_130592	OR8B4	124423904	124424893	124403880	124404281
CancerEnD_130593	OR8B4	124423904	124424893	124403880	124404281
CancerEnD_130594	OR8B4	124423904	124424893	124403880	124404281
CancerEnD_130595	OR8B4	124423904	124424893	124403880	124404281
CancerEnD_130596	OR8B4	124423904	124424893	124403880	124404281
CancerEnD_130597	OR8B4	124423904	124424893	124403880	124404281
CancerEnD_130598	OR8B4	124423904	124424893	124403880	124404281
CancerEnD_130599	OR8B4	124423904	124424893	124403880	124404281
CancerEnD_130600	OR8B4	124423904	124424893	124403880	124404281
CancerEnD_130601	OR8B4	124423904	124424893	124403880	124404281
CancerEnD_130602	OR8B4	124423904	124424893	124403880	124404281
CancerEnD_130603	OR8B4	124423904	124424893	124403880	124404281
CancerEnD_130604	OR8B8	124437445	124445696	124403880	124404281
CancerEnD_130605	OR8B8	124437445	124445696	124403880	124404281
CancerEnD_130606	OR8B8	124437445	124445696	124403880	124404281
CancerEnD_130607	OR8B8	124437445	124445696	124403880	124404281
CancerEnD_130608	OR8B8	124437445	124445696	124403880	124404281
CancerEnD_130609	OR8B8	124437445	124445696	124403880	124404281
CancerEnD_130610	OR8B8	124437445	124445696	124403880	124404281
CancerEnD_130611	OR8B8	124437445	124445696	124403880	124404281
CancerEnD_130612	OR8B8	124437445	124445696	124403880	124404281
CancerEnD_130613	OR8B8	124437445	124445696	124403880	124404281
CancerEnD_130614	OR8B8	124437445	124445696	124403880	124404281
CancerEnD_130615	OR8B8	124437445	124445696	124403880	124404281
CancerEnD_130616	OR8B8	124437445	124445696	124403880	124404281
CancerEnD_130617	OR8B8	124437445	124445696	124403880	124404281
CancerEnD_130618	OR8B8	124437445	124445696	124403880	124404281
CancerEnD_130619	OR8B8	124437445	124445696	124403880	124404281
CancerEnD_130620	OR8D2	124319238	124320288	124403880	124404281
CancerEnD_130621	OR8D2	124319238	124320288	124403880	124404281
CancerEnD_130622	OR8D2	124319238	124320288	124403880	124404281
CancerEnD_130623	OR8D2	124319238	124320288	124403880	124404281
CancerEnD_130624	OR8D2	124319238	124320288	124403880	124404281
CancerEnD_130625	OR8D2	124319238	124320288	124403880	124404281
CancerEnD_130626	OR8D2	124319238	124320288	124403880	124404281
CancerEnD_130627	OR8D2	124319238	124320288	124403880	124404281
CancerEnD_130628	OR8D2	124319238	124320288	124403880	124404281
CancerEnD_130629	OR8D2	124319238	124320288	124403880	124404281
CancerEnD_130630	OR8D2	124319238	124320288	124403880	124404281
CancerEnD_130631	OR8D2	124319238	124320288	124403880	124404281
CancerEnD_130632	OR8D2	124319238	124320288	124403880	124404281
CancerEnD_130633	OR8D2	124319238	124320288	124403880	124404281
CancerEnD_130634	OR8D2	124319238	124320288	124403880	124404281
CancerEnD_130635	OR8D2	124319238	124320288	124403880	124404281
CancerEnD_130636	OR8B12	124539635	124545333	124458771	124459153
CancerEnD_130637	OR8B12	124539635	124545333	124458771	124459153
CancerEnD_130638	OR8B12	124539635	124545333	124458771	124459153
CancerEnD_130639	OR8B12	124539635	124545333	124458771	124459153
CancerEnD_130640	OR8B12	124539635	124545333	124458771	124459153
CancerEnD_130641	OR8B12	124539635	124545333	124458771	124459153
CancerEnD_130642	OR8B12	124539635	124545333	124458771	124459153
CancerEnD_130643	OR8B12	124539635	124545333	124458771	124459153
CancerEnD_130644	OR8B3	124395534	124399024	124458771	124459153
CancerEnD_130645	OR8B3	124395534	124399024	124458771	124459153
CancerEnD_130646	OR8B3	124395534	124399024	124458771	124459153
CancerEnD_130647	OR8B3	124395534	124399024	124458771	124459153
CancerEnD_130648	OR8B3	124395534	124399024	124458771	124459153
CancerEnD_130649	OR8B3	124395534	124399024	124458771	124459153
CancerEnD_130650	OR8B3	124395534	124399024	124458771	124459153
CancerEnD_130651	OR8B3	124395534	124399024	124458771	124459153
CancerEnD_130652	OR8B4	124423904	124424893	124458771	124459153
CancerEnD_130653	OR8B4	124423904	124424893	124458771	124459153
CancerEnD_130654	OR8B4	124423904	124424893	124458771	124459153
CancerEnD_130655	OR8B4	124423904	124424893	124458771	124459153
CancerEnD_130656	OR8B4	124423904	124424893	124458771	124459153
CancerEnD_130657	OR8B4	124423904	124424893	124458771	124459153
CancerEnD_130658	OR8B4	124423904	124424893	124458771	124459153
CancerEnD_130659	OR8B4	124423904	124424893	124458771	124459153
CancerEnD_130660	OR8B8	124437445	124445696	124458771	124459153
CancerEnD_130661	OR8B8	124437445	124445696	124458771	124459153
CancerEnD_130662	OR8B8	124437445	124445696	124458771	124459153
CancerEnD_130663	OR8B8	124437445	124445696	124458771	124459153
CancerEnD_130664	OR8B8	124437445	124445696	124458771	124459153
CancerEnD_130665	OR8B8	124437445	124445696	124458771	124459153
CancerEnD_130666	OR8B8	124437445	124445696	124458771	124459153
CancerEnD_130667	OR8B8	124437445	124445696	124458771	124459153
CancerEnD_130668	OR8B12	124539635	124545333	124587333	124587525
CancerEnD_130669	OR8B12	124539635	124545333	124587586	124587756
CancerEnD_130670	OR8B12	124539635	124545333	124587586	124587756
CancerEnD_130671	PATE1	125746293	125749867	125665065	125665247
CancerEnD_130672	PATE1	125746293	125749867	125670081	125670467
CancerEnD_130673	PATE1	125746293	125749867	125670081	125670467
CancerEnD_130674	PATE1	125746293	125749867	125696963	125697011
CancerEnD_130675	PATE1	125746293	125749867	125697407	125697462
CancerEnD_130676	MUC5B	1223066	1262172	1285805	1285940
CancerEnD_130677	TMEM45B	129815819	129860003	129730176	129730501
CancerEnD_130678	TMEM45B	129815819	129860003	129731747	129732130
CancerEnD_130679	RASSF10	13009577	13012106	12973520	12973623
CancerEnD_130680	TMEM45B	129815819	129860003	129912030	129912233
CancerEnD_130681	TMEM45B	129815819	129860003	129913538	129913657
CancerEnD_130682	TMEM45B	129815819	129860003	129920255	129920483
CancerEnD_130683	TMEM45B	129815819	129860003	129920821	129921218
CancerEnD_130684	TMEM45B	129815819	129860003	129925505	129925678
CancerEnD_130685	ADAMTS15	130448974	130476641	130392180	130392594
CancerEnD_130686	ADAMTS15	130448974	130476641	130392180	130392594
CancerEnD_130687	ADAMTS15	130448974	130476641	130392180	130392594
CancerEnD_130688	ADAMTS15	130448974	130476641	130392180	130392594
CancerEnD_130689	ADAMTS8	130404925	130428993	130392180	130392594
CancerEnD_130690	ADAMTS8	130404925	130428993	130392180	130392594
CancerEnD_130691	ADAMTS8	130404925	130428993	130392180	130392594
CancerEnD_130692	ADAMTS8	130404925	130428993	130392180	130392594
CancerEnD_130693	ADAMTS8	130404925	130428993	130450344	130450649
CancerEnD_130694	RASSF10	13009577	13012106	13045391	13045502
CancerEnD_130695	ADAMTS15	130448974	130476641	130479003	130479154
CancerEnD_130696	ADAMTS15	130448974	130476641	130479003	130479154
CancerEnD_130697	ADAMTS8	130404925	130428993	130479003	130479154
CancerEnD_130698	ADAMTS8	130404925	130428993	130479003	130479154
CancerEnD_130699	ADAMTS15	130448974	130476641	130505078	130505260
CancerEnD_130700	ADAMTS8	130404925	130428993	130505078	130505260
CancerEnD_130701	ADAMTS15	130448974	130476641	130506997	130507161
CancerEnD_130702	ADAMTS8	130404925	130428993	130506997	130507161
CancerEnD_130703	BRSK2	1389899	1462689	1331682	1331784
CancerEnD_130704	MUC5B	1223066	1262172	1331682	1331784
CancerEnD_130705	SPATA19	133840631	133845538	133874244	133874525
CancerEnD_130706	SPATA19	133840631	133845538	133874244	133874525
CancerEnD_130707	SPATA19	133840631	133845538	133903772	133904156
CancerEnD_130708	SPATA19	133840631	133845538	133919324	133919581
CancerEnD_130709	SPATA19	133840631	133845538	133919324	133919581
CancerEnD_130710	SPATA19	133840631	133845538	133920876	133920983
CancerEnD_130711	BRSK2	1389899	1462689	1339329	1339358
CancerEnD_130712	BRSK2	1389899	1462689	1339329	1339358
CancerEnD_130713	MUC5B	1223066	1262172	1339329	1339358
CancerEnD_130714	MUC5B	1223066	1262172	1339329	1339358
CancerEnD_130715	B3GAT1	134378504	134411918	134509789	134510106
CancerEnD_130716	B3GAT1	134378504	134411918	134509789	134510106
CancerEnD_130717	B3GAT1	134378504	134411918	134509789	134510106
CancerEnD_130718	B3GAT1	134378504	134411918	134509789	134510106
CancerEnD_130719	BRSK2	1389899	1462689	1357863	1358286
CancerEnD_130720	BRSK2	1389899	1462689	1357863	1358286
CancerEnD_130721	BRSK2	1389899	1462689	1357863	1358286
CancerEnD_130722	BRSK2	1389899	1462689	1357863	1358286
CancerEnD_130723	BRSK2	1389899	1462689	1357863	1358286
CancerEnD_130724	BRSK2	1389899	1462689	1357863	1358286
CancerEnD_130725	BRSK2	1389899	1462689	1357863	1358286
CancerEnD_130726	BRSK2	1389899	1462689	1357863	1358286
CancerEnD_130727	MUC5B	1223066	1262172	1357863	1358286
CancerEnD_130728	MUC5B	1223066	1262172	1357863	1358286
CancerEnD_130729	MUC5B	1223066	1262172	1357863	1358286
CancerEnD_130730	MUC5B	1223066	1262172	1357863	1358286
CancerEnD_130731	MUC5B	1223066	1262172	1357863	1358286
CancerEnD_130732	MUC5B	1223066	1262172	1357863	1358286
CancerEnD_130733	MUC5B	1223066	1262172	1357863	1358286
CancerEnD_130734	MUC5B	1223066	1262172	1357863	1358286
CancerEnD_130735	BRSK2	1389899	1462689	1523761	1524132
CancerEnD_130736	BRSK2	1389899	1462689	1523761	1524132
CancerEnD_130737	BRSK2	1389899	1462689	1523761	1524132
CancerEnD_130738	BRSK2	1389899	1462689	1523761	1524132
CancerEnD_130739	BRSK2	1389899	1462689	1523761	1524132
CancerEnD_130740	BRSK2	1389899	1462689	1523761	1524132
CancerEnD_130741	BRSK2	1389899	1462689	1523761	1524132
CancerEnD_130742	BRSK2	1389899	1462689	1523761	1524132
CancerEnD_130743	BRSK2	1389899	1462689	1523761	1524132
CancerEnD_130744	BRSK2	1389899	1462689	1523761	1524132
CancerEnD_130745	BRSK2	1389899	1462689	1523761	1524132
CancerEnD_130746	BRSK2	1389899	1462689	1523761	1524132
CancerEnD_130747	BRSK2	1389899	1462689	1523761	1524132
CancerEnD_130748	BRSK2	1389899	1462689	1523761	1524132
CancerEnD_130749	BRSK2	1389899	1462689	1523761	1524132
CancerEnD_130750	BRSK2	1389899	1462689	1523761	1524132
CancerEnD_130751	BRSK2	1389899	1462689	1523761	1524132
CancerEnD_130752	BRSK2	1389899	1462689	1523761	1524132
CancerEnD_130753	BRSK2	1389899	1462689	1523761	1524132
CancerEnD_130754	BRSK2	1389899	1462689	1523761	1524132
CancerEnD_130755	DUSP8	1554044	1571920	1523761	1524132
CancerEnD_130756	DUSP8	1554044	1571920	1523761	1524132
CancerEnD_130757	DUSP8	1554044	1571920	1523761	1524132
CancerEnD_130758	DUSP8	1554044	1571920	1523761	1524132
CancerEnD_130759	DUSP8	1554044	1571920	1523761	1524132
CancerEnD_130760	DUSP8	1554044	1571920	1523761	1524132
CancerEnD_130761	DUSP8	1554044	1571920	1523761	1524132
CancerEnD_130762	DUSP8	1554044	1571920	1523761	1524132
CancerEnD_130763	DUSP8	1554044	1571920	1523761	1524132
CancerEnD_130764	DUSP8	1554044	1571920	1523761	1524132
CancerEnD_130765	DUSP8	1554044	1571920	1523761	1524132
CancerEnD_130766	DUSP8	1554044	1571920	1523761	1524132
CancerEnD_130767	DUSP8	1554044	1571920	1523761	1524132
CancerEnD_130768	DUSP8	1554044	1571920	1523761	1524132
CancerEnD_130769	DUSP8	1554044	1571920	1523761	1524132
CancerEnD_130770	DUSP8	1554044	1571920	1523761	1524132
CancerEnD_130771	DUSP8	1554044	1571920	1523761	1524132
CancerEnD_130772	DUSP8	1554044	1571920	1523761	1524132
CancerEnD_130773	DUSP8	1554044	1571920	1523761	1524132
CancerEnD_130774	DUSP8	1554044	1571920	1523761	1524132
CancerEnD_130775	KRTAP5-1	1584342	1585283	1523761	1524132
CancerEnD_130776	KRTAP5-1	1584342	1585283	1523761	1524132
CancerEnD_130777	KRTAP5-1	1584342	1585283	1523761	1524132
CancerEnD_130778	KRTAP5-1	1584342	1585283	1523761	1524132
CancerEnD_130779	KRTAP5-1	1584342	1585283	1523761	1524132
CancerEnD_130780	KRTAP5-1	1584342	1585283	1523761	1524132
CancerEnD_130781	KRTAP5-1	1584342	1585283	1523761	1524132
CancerEnD_130782	KRTAP5-1	1584342	1585283	1523761	1524132
CancerEnD_130783	KRTAP5-1	1584342	1585283	1523761	1524132
CancerEnD_130784	KRTAP5-1	1584342	1585283	1523761	1524132
CancerEnD_130785	KRTAP5-1	1584342	1585283	1523761	1524132
CancerEnD_130786	KRTAP5-1	1584342	1585283	1523761	1524132
CancerEnD_130787	KRTAP5-1	1584342	1585283	1523761	1524132
CancerEnD_130788	KRTAP5-1	1584342	1585283	1523761	1524132
CancerEnD_130789	KRTAP5-1	1584342	1585283	1523761	1524132
CancerEnD_130790	KRTAP5-1	1584342	1585283	1523761	1524132
CancerEnD_130791	KRTAP5-1	1584342	1585283	1523761	1524132
CancerEnD_130792	KRTAP5-1	1584342	1585283	1523761	1524132
CancerEnD_130793	KRTAP5-1	1584342	1585283	1523761	1524132
CancerEnD_130794	KRTAP5-1	1584342	1585283	1523761	1524132
CancerEnD_130795	KRTAP5-2	1597177	1598294	1523761	1524132
CancerEnD_130796	KRTAP5-2	1597177	1598294	1523761	1524132
CancerEnD_130797	KRTAP5-2	1597177	1598294	1523761	1524132
CancerEnD_130798	KRTAP5-2	1597177	1598294	1523761	1524132
CancerEnD_130799	KRTAP5-2	1597177	1598294	1523761	1524132
CancerEnD_130800	KRTAP5-2	1597177	1598294	1523761	1524132
CancerEnD_130801	KRTAP5-2	1597177	1598294	1523761	1524132
CancerEnD_130802	KRTAP5-2	1597177	1598294	1523761	1524132
CancerEnD_130803	KRTAP5-2	1597177	1598294	1523761	1524132
CancerEnD_130804	KRTAP5-2	1597177	1598294	1523761	1524132
CancerEnD_130805	KRTAP5-2	1597177	1598294	1523761	1524132
CancerEnD_130806	KRTAP5-2	1597177	1598294	1523761	1524132
CancerEnD_130807	KRTAP5-2	1597177	1598294	1523761	1524132
CancerEnD_130808	KRTAP5-2	1597177	1598294	1523761	1524132
CancerEnD_130809	KRTAP5-2	1597177	1598294	1523761	1524132
CancerEnD_130810	KRTAP5-2	1597177	1598294	1523761	1524132
CancerEnD_130811	KRTAP5-2	1597177	1598294	1523761	1524132
CancerEnD_130812	KRTAP5-2	1597177	1598294	1523761	1524132
CancerEnD_130813	KRTAP5-2	1597177	1598294	1523761	1524132
CancerEnD_130814	KRTAP5-2	1597177	1598294	1523761	1524132
CancerEnD_130815	BRSK2	1389899	1462689	1536608	1536918
CancerEnD_130816	DUSP8	1554044	1571920	1536608	1536918
CancerEnD_130817	KRTAP5-1	1584342	1585283	1536608	1536918
CancerEnD_130818	KRTAP5-2	1597177	1598294	1536608	1536918
CancerEnD_130819	BRSK2	1389899	1462689	1543133	1543339
CancerEnD_130820	BRSK2	1389899	1462689	1543133	1543339
CancerEnD_130821	BRSK2	1389899	1462689	1543133	1543339
CancerEnD_130822	BRSK2	1389899	1462689	1543133	1543339
CancerEnD_130823	BRSK2	1389899	1462689	1543133	1543339
CancerEnD_130824	BRSK2	1389899	1462689	1543133	1543339
CancerEnD_130825	BRSK2	1389899	1462689	1543133	1543339
CancerEnD_130826	BRSK2	1389899	1462689	1543133	1543339
CancerEnD_130827	BRSK2	1389899	1462689	1543133	1543339
CancerEnD_130828	BRSK2	1389899	1462689	1543133	1543339
CancerEnD_130829	BRSK2	1389899	1462689	1543133	1543339
CancerEnD_130830	BRSK2	1389899	1462689	1543133	1543339
CancerEnD_130831	BRSK2	1389899	1462689	1543133	1543339
CancerEnD_130832	BRSK2	1389899	1462689	1543133	1543339
CancerEnD_130833	BRSK2	1389899	1462689	1543133	1543339
CancerEnD_130834	BRSK2	1389899	1462689	1543133	1543339
CancerEnD_130835	BRSK2	1389899	1462689	1543133	1543339
CancerEnD_130836	BRSK2	1389899	1462689	1543133	1543339
CancerEnD_130837	BRSK2	1389899	1462689	1543133	1543339
CancerEnD_130838	BRSK2	1389899	1462689	1543133	1543339
CancerEnD_130839	DUSP8	1554044	1571920	1543133	1543339
CancerEnD_130840	DUSP8	1554044	1571920	1543133	1543339
CancerEnD_130841	DUSP8	1554044	1571920	1543133	1543339
CancerEnD_130842	DUSP8	1554044	1571920	1543133	1543339
CancerEnD_130843	DUSP8	1554044	1571920	1543133	1543339
CancerEnD_130844	DUSP8	1554044	1571920	1543133	1543339
CancerEnD_130845	DUSP8	1554044	1571920	1543133	1543339
CancerEnD_130846	DUSP8	1554044	1571920	1543133	1543339
CancerEnD_130847	DUSP8	1554044	1571920	1543133	1543339
CancerEnD_130848	DUSP8	1554044	1571920	1543133	1543339
CancerEnD_130849	DUSP8	1554044	1571920	1543133	1543339
CancerEnD_130850	DUSP8	1554044	1571920	1543133	1543339
CancerEnD_130851	DUSP8	1554044	1571920	1543133	1543339
CancerEnD_130852	DUSP8	1554044	1571920	1543133	1543339
CancerEnD_130853	DUSP8	1554044	1571920	1543133	1543339
CancerEnD_130854	DUSP8	1554044	1571920	1543133	1543339
CancerEnD_130855	DUSP8	1554044	1571920	1543133	1543339
CancerEnD_130856	DUSP8	1554044	1571920	1543133	1543339
CancerEnD_130857	DUSP8	1554044	1571920	1543133	1543339
CancerEnD_130858	DUSP8	1554044	1571920	1543133	1543339
CancerEnD_130859	KRTAP5-1	1584342	1585283	1543133	1543339
CancerEnD_130860	KRTAP5-1	1584342	1585283	1543133	1543339
CancerEnD_130861	KRTAP5-1	1584342	1585283	1543133	1543339
CancerEnD_130862	KRTAP5-1	1584342	1585283	1543133	1543339
CancerEnD_130863	KRTAP5-1	1584342	1585283	1543133	1543339
CancerEnD_130864	KRTAP5-1	1584342	1585283	1543133	1543339
CancerEnD_130865	KRTAP5-1	1584342	1585283	1543133	1543339
CancerEnD_130866	KRTAP5-1	1584342	1585283	1543133	1543339
CancerEnD_130867	KRTAP5-1	1584342	1585283	1543133	1543339
CancerEnD_130868	KRTAP5-1	1584342	1585283	1543133	1543339
CancerEnD_130869	KRTAP5-1	1584342	1585283	1543133	1543339
CancerEnD_130870	KRTAP5-1	1584342	1585283	1543133	1543339
CancerEnD_130871	KRTAP5-1	1584342	1585283	1543133	1543339
CancerEnD_130872	KRTAP5-1	1584342	1585283	1543133	1543339
CancerEnD_130873	KRTAP5-1	1584342	1585283	1543133	1543339
CancerEnD_130874	KRTAP5-1	1584342	1585283	1543133	1543339
CancerEnD_130875	KRTAP5-1	1584342	1585283	1543133	1543339
CancerEnD_130876	KRTAP5-1	1584342	1585283	1543133	1543339
CancerEnD_130877	KRTAP5-1	1584342	1585283	1543133	1543339
CancerEnD_130878	KRTAP5-1	1584342	1585283	1543133	1543339
CancerEnD_130879	KRTAP5-2	1597177	1598294	1543133	1543339
CancerEnD_130880	KRTAP5-2	1597177	1598294	1543133	1543339
CancerEnD_130881	KRTAP5-2	1597177	1598294	1543133	1543339
CancerEnD_130882	KRTAP5-2	1597177	1598294	1543133	1543339
CancerEnD_130883	KRTAP5-2	1597177	1598294	1543133	1543339
CancerEnD_130884	KRTAP5-2	1597177	1598294	1543133	1543339
CancerEnD_130885	KRTAP5-2	1597177	1598294	1543133	1543339
CancerEnD_130886	KRTAP5-2	1597177	1598294	1543133	1543339
CancerEnD_130887	KRTAP5-2	1597177	1598294	1543133	1543339
CancerEnD_130888	KRTAP5-2	1597177	1598294	1543133	1543339
CancerEnD_130889	KRTAP5-2	1597177	1598294	1543133	1543339
CancerEnD_130890	KRTAP5-2	1597177	1598294	1543133	1543339
CancerEnD_130891	KRTAP5-2	1597177	1598294	1543133	1543339
CancerEnD_130892	KRTAP5-2	1597177	1598294	1543133	1543339
CancerEnD_130893	KRTAP5-2	1597177	1598294	1543133	1543339
CancerEnD_130894	KRTAP5-2	1597177	1598294	1543133	1543339
CancerEnD_130895	KRTAP5-2	1597177	1598294	1543133	1543339
CancerEnD_130896	KRTAP5-2	1597177	1598294	1543133	1543339
CancerEnD_130897	KRTAP5-2	1597177	1598294	1543133	1543339
CancerEnD_130898	KRTAP5-2	1597177	1598294	1543133	1543339
CancerEnD_130899	KRTAP5-1	1584342	1585283	1567391	1567752
CancerEnD_130900	KRTAP5-1	1584342	1585283	1567391	1567752
CancerEnD_130901	KRTAP5-2	1597177	1598294	1567391	1567752
CancerEnD_130902	KRTAP5-2	1597177	1598294	1567391	1567752
CancerEnD_130903	KRTAP5-1	1584342	1585283	1568333	1568421
CancerEnD_130904	KRTAP5-2	1597177	1598294	1568333	1568421
CancerEnD_130905	KRTAP5-1	1584342	1585283	1569740	1569888
CancerEnD_130906	KRTAP5-2	1597177	1598294	1569740	1569888
CancerEnD_130907	DUSP8	1554044	1571920	1595832	1596187
CancerEnD_130908	DUSP8	1554044	1571920	1595832	1596187
CancerEnD_130909	DUSP8	1554044	1571920	1595832	1596187
CancerEnD_130910	DUSP8	1554044	1571920	1595832	1596187
CancerEnD_130911	DUSP8	1554044	1571920	1595832	1596187
CancerEnD_130912	DUSP8	1554044	1571920	1595832	1596187
CancerEnD_130913	DUSP8	1554044	1571920	1595832	1596187
CancerEnD_130914	DUSP8	1554044	1571920	1595832	1596187
CancerEnD_130915	DUSP8	1554044	1571920	1595832	1596187
CancerEnD_130916	DUSP8	1554044	1571920	1595832	1596187
CancerEnD_130917	DUSP8	1554044	1571920	1595832	1596187
CancerEnD_130918	DUSP8	1554044	1571920	1595832	1596187
CancerEnD_130919	KRTAP5-1	1584342	1585283	1595832	1596187
CancerEnD_130920	KRTAP5-1	1584342	1585283	1595832	1596187
CancerEnD_130921	KRTAP5-1	1584342	1585283	1595832	1596187
CancerEnD_130922	KRTAP5-1	1584342	1585283	1595832	1596187
CancerEnD_130923	KRTAP5-1	1584342	1585283	1595832	1596187
CancerEnD_130924	KRTAP5-1	1584342	1585283	1595832	1596187
CancerEnD_130925	KRTAP5-1	1584342	1585283	1595832	1596187
CancerEnD_130926	KRTAP5-1	1584342	1585283	1595832	1596187
CancerEnD_130927	KRTAP5-1	1584342	1585283	1595832	1596187
CancerEnD_130928	KRTAP5-1	1584342	1585283	1595832	1596187
CancerEnD_130929	KRTAP5-1	1584342	1585283	1595832	1596187
CancerEnD_130930	KRTAP5-1	1584342	1585283	1595832	1596187
CancerEnD_130931	KRTAP5-2	1597177	1598294	1595832	1596187
CancerEnD_130932	KRTAP5-2	1597177	1598294	1595832	1596187
CancerEnD_130933	KRTAP5-2	1597177	1598294	1595832	1596187
CancerEnD_130934	KRTAP5-2	1597177	1598294	1595832	1596187
CancerEnD_130935	KRTAP5-2	1597177	1598294	1595832	1596187
CancerEnD_130936	KRTAP5-2	1597177	1598294	1595832	1596187
CancerEnD_130937	KRTAP5-2	1597177	1598294	1595832	1596187
CancerEnD_130938	KRTAP5-2	1597177	1598294	1595832	1596187
CancerEnD_130939	KRTAP5-2	1597177	1598294	1595832	1596187
CancerEnD_130940	KRTAP5-2	1597177	1598294	1595832	1596187
CancerEnD_130941	KRTAP5-2	1597177	1598294	1595832	1596187
CancerEnD_130942	KRTAP5-2	1597177	1598294	1595832	1596187
CancerEnD_130943	KRTAP5-1	1584342	1585283	1675907	1676168
CancerEnD_130944	KRTAP5-1	1584342	1585283	1675907	1676168
CancerEnD_130945	KRTAP5-1	1584342	1585283	1675907	1676168
CancerEnD_130946	KRTAP5-1	1584342	1585283	1675907	1676168
CancerEnD_130947	KRTAP5-1	1584342	1585283	1675907	1676168
CancerEnD_130948	KRTAP5-1	1584342	1585283	1675907	1676168
CancerEnD_130949	KRTAP5-1	1584342	1585283	1675907	1676168
CancerEnD_130950	KRTAP5-1	1584342	1585283	1675907	1676168
CancerEnD_130951	KRTAP5-1	1584342	1585283	1675907	1676168
CancerEnD_130952	KRTAP5-1	1584342	1585283	1675907	1676168
CancerEnD_130953	KRTAP5-2	1597177	1598294	1675907	1676168
CancerEnD_130954	KRTAP5-2	1597177	1598294	1675907	1676168
CancerEnD_130955	KRTAP5-2	1597177	1598294	1675907	1676168
CancerEnD_130956	KRTAP5-2	1597177	1598294	1675907	1676168
CancerEnD_130957	KRTAP5-2	1597177	1598294	1675907	1676168
CancerEnD_130958	KRTAP5-2	1597177	1598294	1675907	1676168
CancerEnD_130959	KRTAP5-2	1597177	1598294	1675907	1676168
CancerEnD_130960	KRTAP5-2	1597177	1598294	1675907	1676168
CancerEnD_130961	KRTAP5-2	1597177	1598294	1675907	1676168
CancerEnD_130962	KRTAP5-2	1597177	1598294	1675907	1676168
CancerEnD_130963	KRTAP5-2	1597177	1598294	1693940	1694400
CancerEnD_130964	USH1C	17493895	17544416	17405014	17405407
CancerEnD_130965	USH1C	17493895	17544416	17405014	17405407
CancerEnD_130966	SYT8	1828307	1837521	1751706	1752102
CancerEnD_130967	SYT8	1828307	1837521	1751706	1752102
CancerEnD_130968	SYT8	1828307	1837521	1772582	1772778
CancerEnD_130969	SYT8	1828307	1837521	1773349	1773482
CancerEnD_130970	SYT8	1828307	1837521	1791889	1792111
CancerEnD_130971	SYT8	1828307	1837521	1791889	1792111
CancerEnD_130972	SYT8	1828307	1837521	1793842	1794035
CancerEnD_130973	SYT8	1828307	1837521	1794819	1794975
CancerEnD_130974	SYT8	1828307	1837521	1802371	1802846
CancerEnD_130975	SYT8	1828307	1837521	1802371	1802846
CancerEnD_130976	SYT8	1828307	1837521	1803283	1803679
CancerEnD_130977	SYT8	1828307	1837521	1803283	1803679
CancerEnD_130978	SYT8	1828307	1837521	1803283	1803679
CancerEnD_130979	SYT8	1828307	1837521	1803283	1803679
CancerEnD_130980	SYT8	1828307	1837521	1804182	1804577
CancerEnD_130981	SYT8	1828307	1837521	1805001	1805048
CancerEnD_130982	MRGPRX3	18120955	18138480	18216184	18216289
CancerEnD_130983	MRGPRX3	18120955	18138480	18216184	18216289
CancerEnD_130984	MRGPRX3	18120955	18138480	18216184	18216289
CancerEnD_130985	MRGPRX3	18120955	18138480	18216184	18216289
CancerEnD_130986	MRGPRX3	18120955	18138480	18216184	18216289
CancerEnD_130987	MRGPRX3	18120955	18138480	18216184	18216289
CancerEnD_130988	MRGPRX3	18120955	18138480	18216184	18216289
CancerEnD_130989	MRGPRX3	18120955	18138480	18216184	18216289
CancerEnD_130990	MRGPRX3	18120955	18138480	18216184	18216289
CancerEnD_130991	MRGPRX3	18120955	18138480	18216184	18216289
CancerEnD_130992	MRGPRX4	18172837	18174280	18216184	18216289
CancerEnD_130993	MRGPRX4	18172837	18174280	18216184	18216289
CancerEnD_130994	MRGPRX4	18172837	18174280	18216184	18216289
CancerEnD_130995	MRGPRX4	18172837	18174280	18216184	18216289
CancerEnD_130996	MRGPRX4	18172837	18174280	18216184	18216289
CancerEnD_130997	MRGPRX4	18172837	18174280	18216184	18216289
CancerEnD_130998	MRGPRX4	18172837	18174280	18216184	18216289
CancerEnD_130999	MRGPRX4	18172837	18174280	18216184	18216289
CancerEnD_131000	MRGPRX4	18172837	18174280	18216184	18216289
CancerEnD_131001	MRGPRX4	18172837	18174280	18216184	18216289
CancerEnD_131002	SAA1	18266174	18269977	18216184	18216289
CancerEnD_131003	SAA1	18266174	18269977	18216184	18216289
CancerEnD_131004	SAA1	18266174	18269977	18216184	18216289
CancerEnD_131005	SAA1	18266174	18269977	18216184	18216289
CancerEnD_131006	SAA1	18266174	18269977	18216184	18216289
CancerEnD_131007	SAA1	18266174	18269977	18216184	18216289
CancerEnD_131008	SAA1	18266174	18269977	18216184	18216289
CancerEnD_131009	SAA1	18266174	18269977	18216184	18216289
CancerEnD_131010	SAA1	18266174	18269977	18216184	18216289
CancerEnD_131011	SAA1	18266174	18269977	18216184	18216289
CancerEnD_131012	SAA2	18239223	18248643	18216184	18216289
CancerEnD_131013	SAA2	18239223	18248643	18216184	18216289
CancerEnD_131014	SAA2	18239223	18248643	18216184	18216289
CancerEnD_131015	SAA2	18239223	18248643	18216184	18216289
CancerEnD_131016	SAA2	18239223	18248643	18216184	18216289
CancerEnD_131017	SAA2	18239223	18248643	18216184	18216289
CancerEnD_131018	SAA2	18239223	18248643	18216184	18216289
CancerEnD_131019	SAA2	18239223	18248643	18216184	18216289
CancerEnD_131020	SAA2	18239223	18248643	18216184	18216289
CancerEnD_131021	SAA2	18239223	18248643	18216184	18216289
CancerEnD_131022	SAA4	18231349	18236893	18216184	18216289
CancerEnD_131023	SAA4	18231349	18236893	18216184	18216289
CancerEnD_131024	SAA4	18231349	18236893	18216184	18216289
CancerEnD_131025	SAA4	18231349	18236893	18216184	18216289
CancerEnD_131026	SAA4	18231349	18236893	18216184	18216289
CancerEnD_131027	SAA4	18231349	18236893	18216184	18216289
CancerEnD_131028	SAA4	18231349	18236893	18216184	18216289
CancerEnD_131029	SAA4	18231349	18236893	18216184	18216289
CancerEnD_131030	SAA4	18231349	18236893	18216184	18216289
CancerEnD_131031	SAA4	18231349	18236893	18216184	18216289
CancerEnD_131032	LDHAL6A	18455824	18479600	18404883	18405218
CancerEnD_131033	LDHAL6A	18455824	18479600	18404883	18405218
CancerEnD_131034	LDHAL6A	18455824	18479600	18404883	18405218
CancerEnD_131035	LDHAL6A	18455824	18479600	18404883	18405218
CancerEnD_131036	LDHAL6A	18455824	18479600	18404883	18405218
CancerEnD_131037	LDHAL6A	18455824	18479600	18405328	18405801
CancerEnD_131038	SYT8	1828307	1837521	1846340	1846557
CancerEnD_131039	SYT8	1828307	1837521	1847024	1847412
CancerEnD_131040	SYT8	1828307	1837521	1847024	1847412
CancerEnD_131041	SYT8	1828307	1837521	1847024	1847412
CancerEnD_131042	SYT8	1828307	1837521	1847024	1847412
CancerEnD_131043	SYT8	1828307	1837521	1847921	1848122
CancerEnD_131044	SYT8	1828307	1837521	1863948	1864140
CancerEnD_131045	SYT8	1828307	1837521	1865419	1866172
CancerEnD_131046	SYT8	1828307	1837521	1865419	1866172
CancerEnD_131047	SYT8	1828307	1837521	1869448	1869730
CancerEnD_131048	SYT8	1828307	1837521	1869448	1869730
CancerEnD_131049	SYT8	1828307	1837521	1870283	1870513
CancerEnD_131050	SYT8	1828307	1837521	1870283	1870513
CancerEnD_131051	SYT8	1828307	1837521	1875032	1875265
CancerEnD_131052	SYT8	1828307	1837521	1875032	1875265
CancerEnD_131053	SYT8	1828307	1837521	1875708	1876088
CancerEnD_131054	SYT8	1828307	1837521	1875708	1876088
CancerEnD_131055	SYT8	1828307	1837521	1876283	1876611
CancerEnD_131056	SYT8	1828307	1837521	1876283	1876611
CancerEnD_131057	SYT8	1828307	1837521	1879618	1879880
CancerEnD_131058	SYT8	1828307	1837521	1894620	1894889
CancerEnD_131059	SYT8	1828307	1837521	1935889	1936214
CancerEnD_131060	SYT8	1828307	1837521	1936655	1937042
CancerEnD_131061	SYT8	1828307	1837521	1936655	1937042
CancerEnD_131062	IGF2	2129112	2149603	2031573	2031928
CancerEnD_131063	IGF2	2129112	2149603	2031573	2031928
CancerEnD_131064	IGF2	2129112	2149603	2031573	2031928
CancerEnD_131065	IGF2	2129112	2149603	2031573	2031928
CancerEnD_131066	IGF2	2129112	2158658	2031573	2031928
CancerEnD_131067	IGF2	2129112	2158658	2031573	2031928
CancerEnD_131068	IGF2	2129112	2158658	2031573	2031928
CancerEnD_131069	IGF2	2129112	2158658	2031573	2031928
CancerEnD_131070	NELL1	20669551	21575681	20618541	20618661
CancerEnD_131071	IGF2	2129112	2149603	2082720	2083054
CancerEnD_131072	IGF2	2129112	2158658	2082720	2083054
CancerEnD_131073	INS-IGF2	2132538	2161209	2082720	2083054
CancerEnD_131074	TH	2163929	2171877	2082720	2083054
CancerEnD_131075	NELL1	20669551	21575681	21637390	21637593
CancerEnD_131076	NELL1	20669551	21575681	21647694	21647826
CancerEnD_131077	NELL1	20669551	21575681	21657491	21657633
CancerEnD_131078	IGF2	2129112	2149603	2197020	2197182
CancerEnD_131079	IGF2	2129112	2149603	2197020	2197182
CancerEnD_131080	IGF2	2129112	2149603	2197020	2197182
CancerEnD_131081	IGF2	2129112	2149603	2197020	2197182
CancerEnD_131082	IGF2	2129112	2149603	2197020	2197182
CancerEnD_131083	IGF2	2129112	2149603	2197020	2197182
CancerEnD_131084	IGF2	2129112	2149603	2197020	2197182
CancerEnD_131085	IGF2	2129112	2149603	2197020	2197182
CancerEnD_131086	IGF2	2129112	2158658	2197020	2197182
CancerEnD_131087	IGF2	2129112	2158658	2197020	2197182
CancerEnD_131088	IGF2	2129112	2158658	2197020	2197182
CancerEnD_131089	IGF2	2129112	2158658	2197020	2197182
CancerEnD_131090	IGF2	2129112	2158658	2197020	2197182
CancerEnD_131091	IGF2	2129112	2158658	2197020	2197182
CancerEnD_131092	IGF2	2129112	2158658	2197020	2197182
CancerEnD_131093	IGF2	2129112	2158658	2197020	2197182
CancerEnD_131094	INS-IGF2	2132538	2161209	2197020	2197182
CancerEnD_131095	INS-IGF2	2132538	2161209	2197020	2197182
CancerEnD_131096	INS-IGF2	2132538	2161209	2197020	2197182
CancerEnD_131097	INS-IGF2	2132538	2161209	2197020	2197182
CancerEnD_131098	INS-IGF2	2132538	2161209	2197020	2197182
CancerEnD_131099	INS-IGF2	2132538	2161209	2197020	2197182
CancerEnD_131100	INS-IGF2	2132538	2161209	2197020	2197182
CancerEnD_131101	INS-IGF2	2132538	2161209	2197020	2197182
CancerEnD_131102	TH	2163929	2171877	2197020	2197182
CancerEnD_131103	TH	2163929	2171877	2197020	2197182
CancerEnD_131104	TH	2163929	2171877	2197020	2197182
CancerEnD_131105	TH	2163929	2171877	2197020	2197182
CancerEnD_131106	TH	2163929	2171877	2197020	2197182
CancerEnD_131107	TH	2163929	2171877	2197020	2197182
CancerEnD_131108	TH	2163929	2171877	2197020	2197182
CancerEnD_131109	TH	2163929	2171877	2197020	2197182
CancerEnD_131110	IGF2	2129112	2149603	2198525	2198662
CancerEnD_131111	IGF2	2129112	2158658	2198525	2198662
CancerEnD_131112	INS-IGF2	2132538	2161209	2198525	2198662
CancerEnD_131113	TH	2163929	2171877	2198525	2198662
CancerEnD_131114	IGF2	2129112	2149603	2200082	2200579
CancerEnD_131115	IGF2	2129112	2149603	2200082	2200579
CancerEnD_131116	IGF2	2129112	2149603	2200082	2200579
CancerEnD_131117	IGF2	2129112	2149603	2200082	2200579
CancerEnD_131118	IGF2	2129112	2149603	2200082	2200579
CancerEnD_131119	IGF2	2129112	2149603	2200082	2200579
CancerEnD_131120	IGF2	2129112	2149603	2200082	2200579
CancerEnD_131121	IGF2	2129112	2149603	2200082	2200579
CancerEnD_131122	IGF2	2129112	2149603	2200082	2200579
CancerEnD_131123	IGF2	2129112	2149603	2200082	2200579
CancerEnD_131124	IGF2	2129112	2149603	2200082	2200579
CancerEnD_131125	IGF2	2129112	2149603	2200082	2200579
CancerEnD_131126	IGF2	2129112	2158658	2200082	2200579
CancerEnD_131127	IGF2	2129112	2158658	2200082	2200579
CancerEnD_131128	IGF2	2129112	2158658	2200082	2200579
CancerEnD_131129	IGF2	2129112	2158658	2200082	2200579
CancerEnD_131130	IGF2	2129112	2158658	2200082	2200579
CancerEnD_131131	IGF2	2129112	2158658	2200082	2200579
CancerEnD_131132	IGF2	2129112	2158658	2200082	2200579
CancerEnD_131133	IGF2	2129112	2158658	2200082	2200579
CancerEnD_131134	IGF2	2129112	2158658	2200082	2200579
CancerEnD_131135	IGF2	2129112	2158658	2200082	2200579
CancerEnD_131136	IGF2	2129112	2158658	2200082	2200579
CancerEnD_131137	IGF2	2129112	2158658	2200082	2200579
CancerEnD_131138	INS-IGF2	2132538	2161209	2200082	2200579
CancerEnD_131139	INS-IGF2	2132538	2161209	2200082	2200579
CancerEnD_131140	INS-IGF2	2132538	2161209	2200082	2200579
CancerEnD_131141	INS-IGF2	2132538	2161209	2200082	2200579
CancerEnD_131142	INS-IGF2	2132538	2161209	2200082	2200579
CancerEnD_131143	INS-IGF2	2132538	2161209	2200082	2200579
CancerEnD_131144	INS-IGF2	2132538	2161209	2200082	2200579
CancerEnD_131145	INS-IGF2	2132538	2161209	2200082	2200579
CancerEnD_131146	INS-IGF2	2132538	2161209	2200082	2200579
CancerEnD_131147	INS-IGF2	2132538	2161209	2200082	2200579
CancerEnD_131148	INS-IGF2	2132538	2161209	2200082	2200579
CancerEnD_131149	INS-IGF2	2132538	2161209	2200082	2200579
CancerEnD_131150	TH	2163929	2171877	2200082	2200579
CancerEnD_131151	TH	2163929	2171877	2200082	2200579
CancerEnD_131152	TH	2163929	2171877	2200082	2200579
CancerEnD_131153	TH	2163929	2171877	2200082	2200579
CancerEnD_131154	TH	2163929	2171877	2200082	2200579
CancerEnD_131155	TH	2163929	2171877	2200082	2200579
CancerEnD_131156	TH	2163929	2171877	2200082	2200579
CancerEnD_131157	TH	2163929	2171877	2200082	2200579
CancerEnD_131158	TH	2163929	2171877	2200082	2200579
CancerEnD_131159	TH	2163929	2171877	2200082	2200579
CancerEnD_131160	TH	2163929	2171877	2200082	2200579
CancerEnD_131161	TH	2163929	2171877	2200082	2200579
CancerEnD_131162	IGF2	2129112	2149603	2212480	2212615
CancerEnD_131163	IGF2	2129112	2149603	2212480	2212615
CancerEnD_131164	IGF2	2129112	2149603	2212480	2212615
CancerEnD_131165	IGF2	2129112	2149603	2212480	2212615
CancerEnD_131166	IGF2	2129112	2149603	2212480	2212615
CancerEnD_131167	IGF2	2129112	2149603	2212480	2212615
CancerEnD_131168	IGF2	2129112	2149603	2212480	2212615
CancerEnD_131169	IGF2	2129112	2149603	2212480	2212615
CancerEnD_131170	IGF2	2129112	2158658	2212480	2212615
CancerEnD_131171	IGF2	2129112	2158658	2212480	2212615
CancerEnD_131172	IGF2	2129112	2158658	2212480	2212615
CancerEnD_131173	IGF2	2129112	2158658	2212480	2212615
CancerEnD_131174	IGF2	2129112	2158658	2212480	2212615
CancerEnD_131175	IGF2	2129112	2158658	2212480	2212615
CancerEnD_131176	IGF2	2129112	2158658	2212480	2212615
CancerEnD_131177	IGF2	2129112	2158658	2212480	2212615
CancerEnD_131178	INS-IGF2	2132538	2161209	2212480	2212615
CancerEnD_131179	INS-IGF2	2132538	2161209	2212480	2212615
CancerEnD_131180	INS-IGF2	2132538	2161209	2212480	2212615
CancerEnD_131181	INS-IGF2	2132538	2161209	2212480	2212615
CancerEnD_131182	INS-IGF2	2132538	2161209	2212480	2212615
CancerEnD_131183	INS-IGF2	2132538	2161209	2212480	2212615
CancerEnD_131184	INS-IGF2	2132538	2161209	2212480	2212615
CancerEnD_131185	INS-IGF2	2132538	2161209	2212480	2212615
CancerEnD_131186	TH	2163929	2171877	2212480	2212615
CancerEnD_131187	TH	2163929	2171877	2212480	2212615
CancerEnD_131188	TH	2163929	2171877	2212480	2212615
CancerEnD_131189	TH	2163929	2171877	2212480	2212615
CancerEnD_131190	TH	2163929	2171877	2212480	2212615
CancerEnD_131191	TH	2163929	2171877	2212480	2212615
CancerEnD_131192	TH	2163929	2171877	2212480	2212615
CancerEnD_131193	TH	2163929	2171877	2212480	2212615
CancerEnD_131194	IGF2	2129112	2149603	2213244	2213359
CancerEnD_131195	IGF2	2129112	2158658	2213244	2213359
CancerEnD_131196	INS-IGF2	2132538	2161209	2213244	2213359
CancerEnD_131197	TH	2163929	2171877	2213244	2213359
CancerEnD_131198	IGF2	2129112	2149603	2223798	2223980
CancerEnD_131199	IGF2	2129112	2158658	2223798	2223980
CancerEnD_131200	INS-IGF2	2132538	2161209	2223798	2223980
CancerEnD_131201	TH	2163929	2171877	2223798	2223980
CancerEnD_131202	IGF2	2129112	2149603	2226111	2226485
CancerEnD_131203	IGF2	2129112	2149603	2226111	2226485
CancerEnD_131204	IGF2	2129112	2149603	2226111	2226485
CancerEnD_131205	IGF2	2129112	2149603	2226111	2226485
CancerEnD_131206	IGF2	2129112	2158658	2226111	2226485
CancerEnD_131207	IGF2	2129112	2158658	2226111	2226485
CancerEnD_131208	IGF2	2129112	2158658	2226111	2226485
CancerEnD_131209	IGF2	2129112	2158658	2226111	2226485
CancerEnD_131210	INS-IGF2	2132538	2161209	2226111	2226485
CancerEnD_131211	INS-IGF2	2132538	2161209	2226111	2226485
CancerEnD_131212	INS-IGF2	2132538	2161209	2226111	2226485
CancerEnD_131213	INS-IGF2	2132538	2161209	2226111	2226485
CancerEnD_131214	TH	2163929	2171877	2226111	2226485
CancerEnD_131215	TH	2163929	2171877	2226111	2226485
CancerEnD_131216	TH	2163929	2171877	2226111	2226485
CancerEnD_131217	TH	2163929	2171877	2226111	2226485
CancerEnD_131218	IGF2	2129112	2149603	2234751	2234909
CancerEnD_131219	IGF2	2129112	2149603	2234751	2234909
CancerEnD_131220	IGF2	2129112	2149603	2234751	2234909
CancerEnD_131221	IGF2	2129112	2149603	2234751	2234909
CancerEnD_131222	IGF2	2129112	2158658	2234751	2234909
CancerEnD_131223	IGF2	2129112	2158658	2234751	2234909
CancerEnD_131224	IGF2	2129112	2158658	2234751	2234909
CancerEnD_131225	IGF2	2129112	2158658	2234751	2234909
CancerEnD_131226	INS-IGF2	2132538	2161209	2234751	2234909
CancerEnD_131227	INS-IGF2	2132538	2161209	2234751	2234909
CancerEnD_131228	INS-IGF2	2132538	2161209	2234751	2234909
CancerEnD_131229	INS-IGF2	2132538	2161209	2234751	2234909
CancerEnD_131230	TH	2163929	2171877	2234751	2234909
CancerEnD_131231	TH	2163929	2171877	2234751	2234909
CancerEnD_131232	TH	2163929	2171877	2234751	2234909
CancerEnD_131233	TH	2163929	2171877	2234751	2234909
CancerEnD_131234	IGF2	2129112	2149603	2238005	2238048
CancerEnD_131235	IGF2	2129112	2158658	2238005	2238048
CancerEnD_131236	INS-IGF2	2132538	2161209	2238005	2238048
CancerEnD_131237	TH	2163929	2171877	2238005	2238048
CancerEnD_131238	IGF2	2129112	2149603	2238430	2238670
CancerEnD_131239	IGF2	2129112	2149603	2238430	2238670
CancerEnD_131240	IGF2	2129112	2149603	2238430	2238670
CancerEnD_131241	IGF2	2129112	2149603	2238430	2238670
CancerEnD_131242	IGF2	2129112	2158658	2238430	2238670
CancerEnD_131243	IGF2	2129112	2158658	2238430	2238670
CancerEnD_131244	IGF2	2129112	2158658	2238430	2238670
CancerEnD_131245	IGF2	2129112	2158658	2238430	2238670
CancerEnD_131246	INS-IGF2	2132538	2161209	2238430	2238670
CancerEnD_131247	INS-IGF2	2132538	2161209	2238430	2238670
CancerEnD_131248	INS-IGF2	2132538	2161209	2238430	2238670
CancerEnD_131249	INS-IGF2	2132538	2161209	2238430	2238670
CancerEnD_131250	TH	2163929	2171877	2238430	2238670
CancerEnD_131251	TH	2163929	2171877	2238430	2238670
CancerEnD_131252	TH	2163929	2171877	2238430	2238670
CancerEnD_131253	TH	2163929	2171877	2238430	2238670
CancerEnD_131254	SLC17A6	22338097	22379503	22435602	22435738
CancerEnD_131255	SLC17A6	22338097	22379503	22435602	22435738
CancerEnD_131256	SLC17A6	22338097	22379503	22435602	22435738
CancerEnD_131257	ANO3	26309599	26663288	26752813	26752940
CancerEnD_131258	SCGB1C1	193080	194573	268826	269269
CancerEnD_131259	SCGB1C1	193080	194573	268826	269269
CancerEnD_131260	SCGB1C1	193080	194573	269337	269903
CancerEnD_131261	BBOX1	27040725	27127809	26969207	26969439
CancerEnD_131262	BBOX1	27040725	27127809	27023421	27023808
CancerEnD_131263	BBOX1	27040725	27127809	27023421	27023808
CancerEnD_131264	BBOX1	27040725	27127809	27217576	27217737
CancerEnD_131265	BBOX1	27040725	27127809	27217576	27217737
CancerEnD_131266	BBOX1	27040725	27127809	27217576	27217737
CancerEnD_131267	BBOX1	27040725	27127809	27217576	27217737
CancerEnD_131268	BBOX1	27040725	27127809	27217576	27217737
CancerEnD_131269	BBOX1	27040725	27127809	27223366	27223795
CancerEnD_131270	LGR4	27365961	27472775	27277091	27277350
CancerEnD_131271	LGR4	27365961	27472775	27350498	27350718
CancerEnD_131272	LGR4	27365961	27472775	27350498	27350718
CancerEnD_131273	LGR4	27365961	27472775	27350498	27350718
CancerEnD_131274	KCNA4	30009741	30017023	29974880	29975070
CancerEnD_131275	KCNA4	30009741	30017023	29974880	29975070
CancerEnD_131276	KCNA4	30009741	30017023	29974880	29975070
CancerEnD_131277	KCNA4	30009741	30017023	30072504	30072650
CancerEnD_131278	PKP3	392614	404908	316246	316608
CancerEnD_131279	PKP3	392614	404908	316965	317318
CancerEnD_131280	MRGPRE	3227698	3232386	3190411	3190716
CancerEnD_131281	MRGPRE	3227698	3232386	3190882	3191107
CancerEnD_131282	MRGPRE	3227698	3232386	3191153	3191550
CancerEnD_131283	MRGPRE	3227698	3232386	3191153	3191550
CancerEnD_131284	PKP3	392614	404908	333787	334164
CancerEnD_131285	PKP3	392614	404908	334344	334553
CancerEnD_131286	PKP3	392614	404908	341474	341670
CancerEnD_131287	EHF	34621093	34661057	34701753	34702028
CancerEnD_131288	EHF	34621093	34661057	34706877	34707176
CancerEnD_131289	PKP3	392614	404908	350841	351091
CancerEnD_131290	PKP3	392614	404908	353403	353830
CancerEnD_131291	PAMR1	35431823	35530300	35571458	35571651
CancerEnD_131292	PAMR1	35431823	35530300	35575444	35575679
CancerEnD_131293	PAMR1	35431823	35530300	35575444	35575679
CancerEnD_131294	PAMR1	35431823	35530300	35575444	35575679
CancerEnD_131295	PKP3	392614	404908	355877	356724
CancerEnD_131296	PKP3	392614	404908	355877	356724
CancerEnD_131297	PKP3	392614	404908	364521	364678
CancerEnD_131298	PKP3	392614	404908	368352	368730
CancerEnD_131299	PKP3	392614	404908	368352	368730
CancerEnD_131300	PKP3	392614	404908	368352	368730
CancerEnD_131301	ACCSL	44047981	44059977	43973549	43973561
CancerEnD_131302	ACCSL	44047981	44059977	44032395	44032638
CancerEnD_131303	OR52K1	4482646	4493497	4455172	4455497
CancerEnD_131304	OR52K1	4482646	4493497	4455172	4455497
CancerEnD_131305	OR52K1	4482646	4493497	4455172	4455497
CancerEnD_131306	OR52K1	4482646	4493497	4455172	4455497
CancerEnD_131307	OR52K1	4482646	4493497	4455172	4455497
CancerEnD_131308	OR52K1	4482646	4493497	4455172	4455497
CancerEnD_131309	OR52K2	4449295	4450361	4455172	4455497
CancerEnD_131310	OR52K2	4449295	4450361	4455172	4455497
CancerEnD_131311	OR52K2	4449295	4450361	4455172	4455497
CancerEnD_131312	OR52K2	4449295	4450361	4455172	4455497
CancerEnD_131313	OR52K2	4449295	4450361	4455172	4455497
CancerEnD_131314	OR52K2	4449295	4450361	4455172	4455497
CancerEnD_131315	OR52K1	4482646	4493497	4476733	4477061
CancerEnD_131316	OR52K1	4482646	4493497	4476733	4477061
CancerEnD_131317	OR52K1	4482646	4493497	4476733	4477061
CancerEnD_131318	OR52K1	4482646	4493497	4476733	4477061
CancerEnD_131319	OR52K2	4449295	4450361	4476733	4477061
CancerEnD_131320	OR52K2	4449295	4450361	4476733	4477061
CancerEnD_131321	OR52K2	4449295	4450361	4476733	4477061
CancerEnD_131322	OR52K2	4449295	4450361	4476733	4477061
CancerEnD_131323	OR52K1	4482646	4493497	4480806	4481003
CancerEnD_131324	OR52K1	4482646	4493497	4480806	4481003
CancerEnD_131325	OR52K1	4482646	4493497	4480806	4481003
CancerEnD_131326	OR52K1	4482646	4493497	4480806	4481003
CancerEnD_131327	OR52K1	4482646	4493497	4480806	4481003
CancerEnD_131328	OR52K1	4482646	4493497	4480806	4481003
CancerEnD_131329	OR52K2	4449295	4450361	4480806	4481003
CancerEnD_131330	OR52K2	4449295	4450361	4480806	4481003
CancerEnD_131331	OR52K2	4449295	4450361	4480806	4481003
CancerEnD_131332	OR52K2	4449295	4450361	4480806	4481003
CancerEnD_131333	OR52K2	4449295	4450361	4480806	4481003
CancerEnD_131334	OR52K2	4449295	4450361	4480806	4481003
CancerEnD_131335	OR52I2	4581743	4593340	4485531	4485899
CancerEnD_131336	OR52I2	4581743	4593340	4485531	4485899
CancerEnD_131337	OR52I2	4581743	4593340	4485531	4485899
CancerEnD_131338	OR52I2	4581743	4593340	4485531	4485899
CancerEnD_131339	OR52K2	4449295	4450361	4485531	4485899
CancerEnD_131340	OR52K2	4449295	4450361	4485531	4485899
CancerEnD_131341	OR52K2	4449295	4450361	4485531	4485899
CancerEnD_131342	OR52K2	4449295	4450361	4485531	4485899
CancerEnD_131343	OR52I1	4593614	4596574	4505648	4505760
CancerEnD_131344	OR52I2	4581743	4593340	4505648	4505760
CancerEnD_131345	OR52K1	4482646	4493497	4505648	4505760
CancerEnD_131346	OR52K2	4449295	4450361	4505648	4505760
CancerEnD_131347	OR52I1	4593614	4596574	4513593	4513698
CancerEnD_131348	OR52I2	4581743	4593340	4513593	4513698
CancerEnD_131349	OR52K1	4482646	4493497	4513593	4513698
CancerEnD_131350	OR52K2	4449295	4450361	4513593	4513698
CancerEnD_131351	OR52I1	4593614	4596574	4514117	4514350
CancerEnD_131352	OR52I2	4581743	4593340	4514117	4514350
CancerEnD_131353	OR52K1	4482646	4493497	4514117	4514350
CancerEnD_131354	OR52K2	4449295	4450361	4514117	4514350
CancerEnD_131355	C11orf94	45906513	45907282	45864713	45865116
CancerEnD_131356	OR4X1	48263861	48264778	48193627	48193663
CancerEnD_131357	OR4X2	48245056	48246080	48193627	48193663
CancerEnD_131358	OR4C3	48324920	48328471	48288329	48288346
CancerEnD_131359	OR4C3	48324920	48328471	48288329	48288346
CancerEnD_131360	OR4C3	48324920	48328471	48288329	48288346
CancerEnD_131361	OR4X1	48263861	48264778	48288329	48288346
CancerEnD_131362	OR4X1	48263861	48264778	48288329	48288346
CancerEnD_131363	OR4X1	48263861	48264778	48288329	48288346
CancerEnD_131364	OR4X2	48245056	48246080	48288329	48288346
CancerEnD_131365	OR4X2	48245056	48246080	48288329	48288346
CancerEnD_131366	OR4X2	48245056	48246080	48288329	48288346
CancerEnD_131367	OR52B2	6169330	6170408	6115595	6115703
CancerEnD_131368	OR52B2	6169330	6170408	6115595	6115703
CancerEnD_131369	OR52B2	6169330	6170408	6115595	6115703
CancerEnD_131370	OR52B2	6169330	6170408	6115595	6115703
CancerEnD_131371	OR52W1	6199146	6200259	6115595	6115703
CancerEnD_131372	OR52W1	6199146	6200259	6115595	6115703
CancerEnD_131373	OR52W1	6199146	6200259	6115595	6115703
CancerEnD_131374	OR52W1	6199146	6200259	6115595	6115703
CancerEnD_131375	OR56A1	6019336	6034338	6115595	6115703
CancerEnD_131376	OR56A1	6019336	6034338	6115595	6115703
CancerEnD_131377	OR56A1	6019336	6034338	6115595	6115703
CancerEnD_131378	OR56A1	6019336	6034338	6115595	6115703
CancerEnD_131379	OR56B4	6107684	6108835	6115595	6115703
CancerEnD_131380	OR56B4	6107684	6108835	6115595	6115703
CancerEnD_131381	OR56B4	6107684	6108835	6115595	6115703
CancerEnD_131382	OR56B4	6107684	6108835	6115595	6115703
CancerEnD_131383	OR52B2	6169330	6170408	6217696	6217859
CancerEnD_131384	OR52W1	6199146	6200259	6217696	6217859
CancerEnD_131385	OR52B2	6169330	6170408	6222114	6222511
CancerEnD_131386	OR52B2	6169330	6170408	6222114	6222511
CancerEnD_131387	OR52B2	6169330	6170408	6222114	6222511
CancerEnD_131388	OR52B2	6169330	6170408	6222114	6222511
CancerEnD_131389	OR52B2	6169330	6170408	6222114	6222511
CancerEnD_131390	OR52B2	6169330	6170408	6222114	6222511
CancerEnD_131391	OR52W1	6199146	6200259	6222114	6222511
CancerEnD_131392	OR52W1	6199146	6200259	6222114	6222511
CancerEnD_131393	OR52W1	6199146	6200259	6222114	6222511
CancerEnD_131394	OR52W1	6199146	6200259	6222114	6222511
CancerEnD_131395	OR52W1	6199146	6200259	6222114	6222511
CancerEnD_131396	OR52W1	6199146	6200259	6222114	6222511
CancerEnD_131397	OR52B2	6169330	6170408	6222729	6223104
CancerEnD_131398	OR52B2	6169330	6170408	6222729	6223104
CancerEnD_131399	OR52B2	6169330	6170408	6222729	6223104
CancerEnD_131400	OR52B2	6169330	6170408	6222729	6223104
CancerEnD_131401	OR52B2	6169330	6170408	6222729	6223104
CancerEnD_131402	OR52B2	6169330	6170408	6222729	6223104
CancerEnD_131403	OR52W1	6199146	6200259	6222729	6223104
CancerEnD_131404	OR52W1	6199146	6200259	6222729	6223104
CancerEnD_131405	OR52W1	6199146	6200259	6222729	6223104
CancerEnD_131406	OR52W1	6199146	6200259	6222729	6223104
CancerEnD_131407	OR52W1	6199146	6200259	6222729	6223104
CancerEnD_131408	OR52W1	6199146	6200259	6222729	6223104
CancerEnD_131409	OR52B2	6169330	6170408	6224718	6224948
CancerEnD_131410	OR52W1	6199146	6200259	6224718	6224948
CancerEnD_131411	OR52W1	6199146	6200259	6273296	6273510
CancerEnD_131412	EPS8L2	694438	727727	629192	629570
CancerEnD_131413	OR2AG1	6783020	6791558	6699628	6699937
CancerEnD_131414	OR2AG1	6783020	6791558	6723829	6724231
CancerEnD_131415	OR2AG1	6783020	6791558	6723829	6724231
CancerEnD_131416	OR10A4	6876625	6877619	6884595	6884618
CancerEnD_131417	OR10A5	6845652	6846705	6884595	6884618
CancerEnD_131418	OR2AG1	6783020	6791558	6884595	6884618
CancerEnD_131419	OR2D2	6891490	6892599	6884595	6884618
CancerEnD_131420	OR2D3	6920974	6922043	6884595	6884618
CancerEnD_131421	EPS8L2	694438	727727	738048	738285
CancerEnD_131422	EPS8L2	694438	727727	741538	741804
CancerEnD_131423	OR5P2	7795905	7796973	7733058	7733320
CancerEnD_131424	OR5P2	7795905	7796973	7733058	7733320
CancerEnD_131425	OR5P2	7795905	7796973	7733058	7733320
CancerEnD_131426	OR5P3	7824818	7830840	7733058	7733320
CancerEnD_131427	OR5P3	7824818	7830840	7733058	7733320
CancerEnD_131428	OR5P3	7824818	7830840	7733058	7733320
CancerEnD_131429	OVCH2	7689438	7706421	7733058	7733320
CancerEnD_131430	OVCH2	7689438	7706421	7733058	7733320
CancerEnD_131431	OVCH2	7689438	7706421	7733058	7733320
CancerEnD_131432	NLRP10	7959424	7965426	7913705	7913868
CancerEnD_131433	NLRP10	7959424	7965426	7913705	7913868
CancerEnD_131434	NLRP10	7959424	7965426	7913705	7913868
CancerEnD_131435	NLRP10	7959424	7965426	7913705	7913868
CancerEnD_131436	OR10A3	7937171	7941708	7913705	7913868
CancerEnD_131437	OR10A3	7937171	7941708	7913705	7913868
CancerEnD_131438	OR10A3	7937171	7941708	7913705	7913868
CancerEnD_131439	OR10A3	7937171	7941708	7913705	7913868
CancerEnD_131440	OR10A6	7924592	7931268	7913705	7913868
CancerEnD_131441	OR10A6	7924592	7931268	7913705	7913868
CancerEnD_131442	OR10A6	7924592	7931268	7913705	7913868
CancerEnD_131443	OR10A6	7924592	7931268	7913705	7913868
CancerEnD_131444	OR5P3	7824818	7830840	7913705	7913868
CancerEnD_131445	OR5P3	7824818	7830840	7913705	7913868
CancerEnD_131446	OR5P3	7824818	7830840	7913705	7913868
CancerEnD_131447	OR5P3	7824818	7830840	7913705	7913868
CancerEnD_131448	NLRP10	7959424	7965426	7915712	7915896
CancerEnD_131449	OR10A3	7937171	7941708	7915712	7915896
CancerEnD_131450	OR10A6	7924592	7931268	7915712	7915896
CancerEnD_131451	OR5P3	7824818	7830840	7915712	7915896
CancerEnD_131452	EPS8L2	694438	727727	813578	813760
CancerEnD_131453	ASCL3	8937579	8938211	8988846	8989081
CancerEnD_131454	ASCL3	8937579	8938211	8988846	8989081
CancerEnD_131455	SCUBE2	9019498	9138114	8988846	8989081
CancerEnD_131456	SCUBE2	9019498	9138114	8988846	8989081
CancerEnD_131457	UBTFL1	90085950	90087131	89988834	89989089
CancerEnD_131458	UBTFL1	90085950	90087131	89988834	89989089
CancerEnD_131459	UBTFL1	90085950	90087131	90016507	90016673
CancerEnD_131460	UBTFL1	90085950	90087131	90171328	90171529
CancerEnD_131461	CLEC12B	10010627	10018619	10097110	10097368
CancerEnD_131462	CLEC12B	10010627	10018619	10097110	10097368
CancerEnD_131463	CLEC1B	9985642	10013424	10097110	10097368
CancerEnD_131464	CLEC1B	9985642	10013424	10097110	10097368
CancerEnD_131465	TAS2R7	10801532	10802627	10707226	10707846
CancerEnD_131466	TAS2R7	10801532	10802627	10707226	10707846
CancerEnD_131467	TAS2R7	10801532	10802627	10707226	10707846
CancerEnD_131468	TAS2R7	10801532	10802627	10707226	10707846
CancerEnD_131469	TAS2R8	10806051	10807293	10707226	10707846
CancerEnD_131470	TAS2R8	10806051	10807293	10707226	10707846
CancerEnD_131471	TAS2R8	10806051	10807293	10707226	10707846
CancerEnD_131472	TAS2R8	10806051	10807293	10707226	10707846
CancerEnD_131473	TAS2R7	10801532	10802627	10707948	10707962
CancerEnD_131474	TAS2R8	10806051	10807293	10707948	10707962
CancerEnD_131475	TAS2R7	10801532	10802627	10711881	10711950
CancerEnD_131476	TAS2R7	10801532	10802627	10711881	10711950
CancerEnD_131477	TAS2R7	10801532	10802627	10711881	10711950
CancerEnD_131478	TAS2R7	10801532	10802627	10711881	10711950
CancerEnD_131479	TAS2R8	10806051	10807293	10711881	10711950
CancerEnD_131480	TAS2R8	10806051	10807293	10711881	10711950
CancerEnD_131481	TAS2R8	10806051	10807293	10711881	10711950
CancerEnD_131482	TAS2R8	10806051	10807293	10711881	10711950
CancerEnD_131483	TAS2R7	10801532	10802627	10712275	10712375
CancerEnD_131484	TAS2R8	10806051	10807293	10712275	10712375
CancerEnD_131485	PRR4	10845849	10849475	10833157	10833219
CancerEnD_131486	PRR4	10845849	10849475	10833157	10833219
CancerEnD_131487	PRR4	10845849	10849475	10833157	10833219
CancerEnD_131488	TAS2R7	10801532	10802627	10833157	10833219
CancerEnD_131489	TAS2R7	10801532	10802627	10833157	10833219
CancerEnD_131490	TAS2R7	10801532	10802627	10833157	10833219
CancerEnD_131491	TAS2R8	10806051	10807293	10833157	10833219
CancerEnD_131492	TAS2R8	10806051	10807293	10833157	10833219
CancerEnD_131493	TAS2R8	10806051	10807293	10833157	10833219
CancerEnD_131494	MANSC1	12326056	12350541	12425810	12426042
CancerEnD_131495	GPRC5A	12890782	12917937	12991466	12991515
CancerEnD_131496	GRIN2B	13437942	13981957	13347729	13348002
CancerEnD_131497	GRIN2B	13437942	13981957	13376138	13376415
CancerEnD_131498	GRIN2B	13437942	13981957	13376628	13377027
CancerEnD_131499	GRIN2B	13437942	13981957	13376628	13377027
CancerEnD_131500	GRIN2B	13437942	13981957	13376628	13377027
CancerEnD_131501	GRIN2B	13437942	13981957	13403402	13403764
CancerEnD_131502	GRIN2B	13437942	13981957	13403402	13403764
CancerEnD_131503	GRIN2B	13437942	13981957	13403402	13403764
CancerEnD_131504	GRIN2B	13437942	13981957	13403402	13403764
CancerEnD_131505	GRIN2B	13437942	13981957	13403402	13403764
CancerEnD_131506	GRIN2B	13437942	13981957	13408937	13409175
CancerEnD_131507	GRIN2B	13437942	13981957	13408937	13409175
CancerEnD_131508	GRIN2B	13437942	13981957	13431254	13431391
CancerEnD_131509	MGP	14881181	14885926	14926467	14926701
CancerEnD_131510	MGST1	16347142	16609259	16328940	16329270
CancerEnD_131511	MGST1	16347142	16609259	16328940	16329270
CancerEnD_131512	MGST1	16347142	16609259	16328940	16329270
CancerEnD_131513	C12orf71	27081058	27082514	27006268	27006662
CancerEnD_131514	C12orf71	27081058	27082514	27006268	27006662
CancerEnD_131515	C12orf71	27081058	27082514	27006268	27006662
CancerEnD_131516	C12orf71	27081058	27082514	27006268	27006662
CancerEnD_131517	C12orf71	27081058	27082514	27031783	27031911
CancerEnD_131518	C12orf71	27081058	27082514	27174273	27174510
CancerEnD_131519	PTHLH	27958084	27972705	27931494	27931809
CancerEnD_131520	PTHLH	27958084	27972705	27975028	27975451
CancerEnD_131521	PTHLH	27958084	27972705	27975028	27975451
CancerEnD_131522	PTHLH	27958084	27972705	28024037	28024193
CancerEnD_131523	PTHLH	27958084	27972705	28024037	28024193
CancerEnD_131524	FAR2	29149103	29340980	29089199	29089257
CancerEnD_131525	OVCH1	29412474	29497686	29555065	29555315
CancerEnD_131526	SYT10	33374238	33439819	33470577	33470720
CancerEnD_131527	SYT10	33374238	33439819	33470577	33470720
CancerEnD_131528	SYT10	33374238	33439819	33470577	33470720
CancerEnD_131529	FGF6	4428155	4445614	4333452	4333582
CancerEnD_131530	FGF6	4428155	4445614	4335261	4335485
CancerEnD_131531	FGF6	4428155	4445614	4335261	4335485
CancerEnD_131532	FGF6	4428155	4445614	4348880	4349140
CancerEnD_131533	FGF6	4428155	4445614	4378284	4379414
CancerEnD_131534	FGF6	4428155	4445614	4378284	4379414
CancerEnD_131535	FGF6	4428155	4445614	4378284	4379414
CancerEnD_131536	FGF6	4428155	4445614	4378284	4379414
CancerEnD_131537	FGF6	4428155	4445614	4378284	4379414
CancerEnD_131538	FGF6	4428155	4445614	4378284	4379414
CancerEnD_131539	FGF6	4428155	4445614	4378284	4379414
CancerEnD_131540	FGF6	4428155	4445614	4378284	4379414
CancerEnD_131541	FGF6	4428155	4445614	4378284	4379414
CancerEnD_131542	FGF6	4428155	4445614	4378284	4379414
CancerEnD_131543	FGF6	4428155	4445614	4378284	4379414
CancerEnD_131544	FGF6	4428155	4445614	4378284	4379414
CancerEnD_131545	FGF6	4428155	4445614	4378284	4379414
CancerEnD_131546	FGF6	4428155	4445614	4380607	4381576
CancerEnD_131547	FGF6	4428155	4445614	4380607	4381576
CancerEnD_131548	FGF6	4428155	4445614	4380607	4381576
CancerEnD_131549	FGF6	4428155	4445614	4380607	4381576
CancerEnD_131550	FGF6	4428155	4445614	4380607	4381576
CancerEnD_131551	FGF6	4428155	4445614	4380607	4381576
CancerEnD_131552	FGF6	4428155	4445614	4380607	4381576
CancerEnD_131553	FGF6	4428155	4445614	4380607	4381576
CancerEnD_131554	FGF6	4428155	4445614	4425726	4425978
CancerEnD_131555	FGF6	4428155	4445614	4448343	4448720
CancerEnD_131556	FGF6	4428155	4445614	4501724	4501927
CancerEnD_131557	SLC38A4	46764761	46832408	46832663	46832984
CancerEnD_131558	SLC38A4	46764761	46832408	46844808	46845174
CancerEnD_131559	SLC38A4	46764761	46832408	46845656	46846014
CancerEnD_131560	SLC38A4	46764761	46832408	46845656	46846014
CancerEnD_131561	SLC38A4	46764761	46832408	46845656	46846014
CancerEnD_131562	SLC38A4	46764761	46832408	46848355	46848425
CancerEnD_131563	SLC38A4	46764761	46832408	46866769	46866797
CancerEnD_131564	SLC38A4	46764761	46832408	46867492	46867759
CancerEnD_131565	SLC38A4	46764761	46832408	46886273	46886657
CancerEnD_131566	SLC38A4	46764761	46832408	46886273	46886657
CancerEnD_131567	SLC38A4	46764761	46832408	46887386	46887956
CancerEnD_131568	SLC38A4	46764761	46832408	46888080	46888552
CancerEnD_131569	SLC38A4	46764761	46832408	46894676	46894859
CancerEnD_131570	SLC38A4	46764761	46832408	46902978	46903383
CancerEnD_131571	SLC38A4	46764761	46832408	46902978	46903383
CancerEnD_131572	SLC38A4	46764761	46832408	46902978	46903383
CancerEnD_131573	SLC38A4	46764761	46832408	46902978	46903383
CancerEnD_131574	SLC38A4	46764761	46832408	46917975	46918280
CancerEnD_131575	SLC38A4	46764761	46832408	46917975	46918280
[truncated: 9,439 more rows]
